# Supplementary material for: Diatom diversity through HTS-metabarcoding in coastal European seas
Source: Sci Rep. 2018 Dec 24;8:18059. doi: 10.1038/s41598-018-36345-9 (PMC6305388; doi:10.1038/s41598-018-36345-9)
Supplement: Supplementary file 2 — Supplementary Table S4 [file 41598_2018_36345_MOESM2_ESM.xlsx]

## Sheet: TITLE AND AUTHORS
	Diatom diversity through HTS-metabarcoding in coastal European seas
	Roberta Piredda1, Jean-Michel Claverie2, Johan Decelle3, Colomban de Vargas4, Micah Dunthorn5, Bente Edvardsen6, Wenche Eikrem6, Dominik Forster5, Wiebe H. C. F. Kooistra1, Ramiro Logares7, Ramon Massana7, Marina Montresor1, Fabrice Not4, Hiroyuki Ogata8, Jan Pawlowski9, Sarah Romac4, Diana Sarno1, Thorsten Stoeck5, Adriana Zingone1*

## Sheet: Supplementary Table S4 
Supplementary Table S4. Diatom taxa identified in the BioMarKs dataset, and their abundance (number of reads) in the water-column and sediments at the 6 stations sampled. Water-column (subsurface and DCM) and size-fraction samples were merged. Ribotypes were assigned to species if they were >98% similar to reference sequences, or to genera if <98% similar to any diatom reference sequences. Riboty…
Sample codes	total reads	S0044,S0076,S0077	S0155,S0066,S0067	S0078	S0068	S0160,S0159	S0158,S0157	S0170,S0171,S0168,S0135,S0047,S0169	S0125,S0164,S0165,S0162,S0166,S0163	S0008	S0005	S0096,S0097,S0098,S0083,S0084,S0095	S0086,S0087,S0088,S0073,S0074,S0085	S0099	S0089	S0138,S0136,S0137,S0075,S0142,S0141	S0128,S0126,S0127,S0065,S0132,S0131	S0139	S0129	S0140	S0130	S0115,S0143,S0118,S0117,S0116,	S0105,S0133,S0108,S0107,S0106,	S0144	S0134	S0079,S0080,S0081	S0069,S0070,S0071	S0082	S0072	S0103,S0104,S0122,S0100,S0101,S0102	S0093,S0094,S0112,S0090,S0091,	S0123	S0113
Sample name		Blanes_DNA	Blanes_RNA	Blanes_Sediment_DNA	Blanes_Sediment_RNA	Gijon_DNA	Gijon_RNA	Naples09_DNA	Naples09_RNA	Naples09_Sediment_DNA	Naples09_Sediment_RNA	Naples10_DNA	Naples10_RNA	Naples10_Sediment_DNA	Naples10_Sediment_RNA	Oslo09_DNA	Oslo09_RNA	Oslo09_Sediment_103_DNA	Oslo09_Sediment_103_RNA	Oslo09_Sediment_24_DNA	Oslo09_Sediment_24_RNA	Oslo10_DNA	Oslo10_RNA	Oslo10_Sediment_DNA	Oslo10_Sediment_RNA	Roscoff_DNA	Roscoff_RNA	Roscoff_Sediment_DNA	Roscoff_Sediment_RNA	Varna_DNA	Varna_RNA	Varna_Sediment_DNA	Varna_Sediment_RNA
Ochrophyta;Bacillariophyta;Bacillariophyta_X;Araphid_pennate;Araphid_pennate_X;Araphid_pennate_X_sp20;	13	0	0	0	13	0	0	0	0	0	0	0	0	0	0	0	0	0	0	0	0	0	0	0	0	0	0	0	0	0	0	0	0
Ochrophyta;Bacillariophyta;Bacillariophyta_X;Araphid_pennate;Araphid_pennate_X;Araphid_pennate_X_sp24;	80	0	2	0	0	0	0	13	23	0	0	0	0	0	0	0	42	0	0	0	0	0	0	0	0	0	0	0	0	0	0	0	0
Ochrophyta;Bacillariophyta;Bacillariophyta_X;Araphid_pennate;Araphid_pennate_X;Araphid_pennate_X_sp25;	8	0	0	0	0	0	0	0	0	0	0	0	0	0	0	0	0	0	0	0	0	3	3	2	0	0	0	0	0	0	0	0	0
Ochrophyta;Bacillariophyta;Bacillariophyta_X;Araphid_pennate;Araphid_pennate_X;Araphid_pennate_X_sp3;	127	0	0	0	0	0	0	23	72	1	7	0	0	0	0	0	24	0	0	0	0	0	0	0	0	0	0	0	0	0	0	0	0
Ochrophyta;Bacillariophyta;Bacillariophyta_X;Araphid_pennate;Araphid_pennate_X_genus;Araphid_pennate_X_genus_unclassified;	43	0	3	0	6	0	0	7	13	0	1	0	0	0	0	0	10	0	0	0	0	0	0	0	0	0	0	0	3	0	0	0	0
Ochrophyta;Bacillariophyta;Bacillariophyta_X;Araphid_pennate;Asterionellopsis;Asterionellopsis_glacialis;	200	0	6	1	8	0	0	1	10	2	20	0	1	6	15	9	118	0	1	0	2	0	0	0	0	0	0	0	0	0	0	0	0
Ochrophyta;Bacillariophyta;Bacillariophyta_X;Araphid_pennate;Catacombas;Catacombas_gaillonii;	4	0	0	0	0	0	0	0	0	0	0	0	0	0	0	0	4	0	0	0	0	0	0	0	0	0	0	0	0	0	0	0	0
Ochrophyta;Bacillariophyta;Bacillariophyta_X;Araphid_pennate;Cyclophora_genus;Cyclophora_genus_unclassified;	4	0	0	0	0	0	0	0	0	0	0	0	0	0	0	0	0	0	0	0	0	1	2	0	1	0	0	0	0	0	0	0	0
Ochrophyta;Bacillariophyta;Bacillariophyta_X;Araphid_pennate;Diatoma_genus;Diatoma_genus_unclassified;	6	0	0	0	6	0	0	0	0	0	0	0	0	0	0	0	0	0	0	0	0	0	0	0	0	0	0	0	0	0	0	0	0
Ochrophyta;Bacillariophyta;Bacillariophyta_X;Araphid_pennate;Dimeregramma;Dimeregramma_sp;	10	0	0	1	5	0	0	0	0	1	0	0	0	0	1	0	0	0	0	0	0	0	0	0	0	0	1	0	1	0	0	0	0
Ochrophyta;Bacillariophyta;Bacillariophyta_X;Araphid_pennate;Fragilaria;Fragilaria_barbararum;	18	0	0	0	0	0	0	0	0	0	0	0	0	0	0	0	0	0	0	0	0	6	9	2	1	0	0	0	0	0	0	0	0
Ochrophyta;Bacillariophyta;Bacillariophyta_X;Araphid_pennate;Fragilaria_genus;Fragilaria_genus_unclassified;	4	0	0	0	3	0	0	0	0	0	0	0	0	0	0	0	0	0	0	0	0	0	1	0	0	0	0	0	0	0	0	0	0
Ochrophyta;Bacillariophyta;Bacillariophyta_X;Araphid_pennate;Fragilariforma_genus;Fragilariforma_genus_unclassified;	2	0	0	0	2	0	0	0	0	0	0	0	0	0	0	0	0	0	0	0	0	0	0	0	0	0	0	0	0	0	0	0	0
Ochrophyta;Bacillariophyta;Bacillariophyta_X;Araphid_pennate;Grammatophora;Grammatophora_marina;	2	0	0	0	0	0	0	0	0	0	0	0	0	0	0	0	1	0	0	1	0	0	0	0	0	0	0	0	0	0	0	0	0
Ochrophyta;Bacillariophyta;Bacillariophyta_X;Araphid_pennate;Hyalosira;Hyalosira_delicatula;	1	0	1	0	0	0	0	0	0	0	0	0	0	0	0	0	0	0	0	0	0	0	0	0	0	0	0	0	0	0	0	0	0
Ochrophyta;Bacillariophyta;Bacillariophyta_X;Araphid_pennate;Hyalosira_genus;Hyalosira_genus_unclassified;	3	0	0	0	0	0	0	0	0	0	0	0	0	0	0	0	0	0	0	0	0	1	2	0	0	0	0	0	0	0	0	0	0
Ochrophyta;Bacillariophyta;Bacillariophyta_X;Araphid_pennate;Licmophora;Licmophora_communis;	12	0	0	0	0	0	0	0	0	0	0	0	0	0	0	7	2	0	0	0	0	0	2	0	0	0	1	0	0	0	0	0	0
Ochrophyta;Bacillariophyta;Bacillariophyta_X;Araphid_pennate;Licmophora;Licmophora_flabellata;	2	1	1	0	0	0	0	0	0	0	0	0	0	0	0	0	0	0	0	0	0	0	0	0	0	0	0	0	0	0	0	0	0
Ochrophyta;Bacillariophyta;Bacillariophyta_X;Araphid_pennate;Licmophora;Licmophora_gracilis;	7	0	0	0	0	0	0	0	0	0	0	0	0	0	0	0	0	0	0	0	0	0	6	0	1	0	0	0	0	0	0	0	0
Ochrophyta;Bacillariophyta;Bacillariophyta_X;Araphid_pennate;Licmophora;Licmophora_grandis;	1	0	0	0	0	0	0	0	0	0	0	0	0	0	0	0	1	0	0	0	0	0	0	0	0	0	0	0	0	0	0	0	0
Ochrophyta;Bacillariophyta;Bacillariophyta_X;Araphid_pennate;Licmophora;Licmophora_paradoxa;	3	1	1	0	0	0	0	0	0	0	0	0	0	0	0	0	0	0	0	0	0	0	0	0	0	0	0	0	0	0	1	0	0
Ochrophyta;Bacillariophyta;Bacillariophyta_X;Araphid_pennate;Licmophora;Licmophora_reichardtii;	1	0	0	0	1	0	0	0	0	0	0	0	0	0	0	0	0	0	0	0	0	0	0	0	0	0	0	0	0	0	0	0	0
Ochrophyta;Bacillariophyta;Bacillariophyta_X;Araphid_pennate;Licmophora_genus;Licmophora_genus_unclassified;	90	8	63	0	1	0	0	0	0	0	0	0	0	0	0	4	4	0	0	0	1	0	5	0	0	0	4	0	0	0	0	0	0
Ochrophyta;Bacillariophyta;Bacillariophyta_X;Araphid_pennate;Licmosphenia_genus;Licmosphenia_genus_unclassified;	1	0	0	0	0	0	0	0	0	0	0	0	0	0	0	0	0	0	0	0	1	0	0	0	0	0	0	0	0	0	0	0	0
Ochrophyta;Bacillariophyta;Bacillariophyta_X;Araphid_pennate;Nanofrustulum;Nanofrustulum_shiloi;	3	0	0	0	0	0	0	0	0	2	1	0	0	0	0	0	0	0	0	0	0	0	0	0	0	0	0	0	0	0	0	0	0
Ochrophyta;Bacillariophyta;Bacillariophyta_X;Araphid_pennate;Neofragilaria;Neofragilaria_nicobarica;	7	0	0	0	1	0	0	0	0	0	5	0	0	0	0	0	1	0	0	0	0	0	0	0	0	0	0	0	0	0	0	0	0
Ochrophyta;Bacillariophyta;Bacillariophyta_X;Araphid_pennate;Neofragilaria_genus;Neofragilaria_genus_unclassified;	17	0	0	0	17	0	0	0	0	0	0	0	0	0	0	0	0	0	0	0	0	0	0	0	0	0	0	0	0	0	0	0	0
Ochrophyta;Bacillariophyta;Bacillariophyta_X;Araphid_pennate;Opephora;Opephora_guenter_grassii;	6	0	0	0	1	0	0	0	0	0	4	0	0	0	0	0	0	0	0	0	0	0	0	0	0	0	0	1	0	0	0	0	0
Ochrophyta;Bacillariophyta;Bacillariophyta_X;Araphid_pennate;Opephora;Opephora_sp;	1	0	0	0	1	0	0	0	0	0	0	0	0	0	0	0	0	0	0	0	0	0	0	0	0	0	0	0	0	0	0	0	0
Ochrophyta;Bacillariophyta;Bacillariophyta_X;Araphid_pennate;Opephora_genus;Opephora_genus_unclassified;	10	0	0	0	6	0	0	0	1	0	2	0	0	0	0	0	0	0	0	0	0	0	0	0	0	0	0	1	0	0	0	0	0
Ochrophyta;Bacillariophyta;Bacillariophyta_X;Araphid_pennate;Plagiogramma_genus;Plagiogramma_genus_unclassified;	5	0	0	0	0	0	0	0	0	5	0	0	0	0	0	0	0	0	0	0	0	0	0	0	0	0	0	0	0	0	0	0	0
Ochrophyta;Bacillariophyta;Bacillariophyta_X;Araphid_pennate;Psammoneis;Psammoneis_japonica;	1	0	0	0	1	0	0	0	0	0	0	0	0	0	0	0	0	0	0	0	0	0	0	0	0	0	0	0	0	0	0	0	0
Ochrophyta;Bacillariophyta;Bacillariophyta_X;Araphid_pennate;Psammoneis_genus;Psammoneis_genus_unclassified;	3	0	0	0	0	0	0	0	0	0	2	0	0	0	0	0	0	0	0	0	0	0	0	0	0	0	0	0	1	0	0	0	0
Ochrophyta;Bacillariophyta;Bacillariophyta_X;Araphid_pennate;Pteroncola;Pteroncola_inane;	3	0	0	0	0	0	0	0	0	0	0	0	0	0	0	0	1	0	0	0	0	0	1	0	0	0	1	0	0	0	0	0	0
Ochrophyta;Bacillariophyta;Bacillariophyta_X;Araphid_pennate;Pteroncola_genus;Pteroncola_genus_unclassified;	1	0	1	0	0	0	0	0	0	0	0	0	0	0	0	0	0	0	0	0	0	0	0	0	0	0	0	0	0	0	0	0	0
Ochrophyta;Bacillariophyta;Bacillariophyta_X;Araphid_pennate;Rhabdonema_genus;Rhabdonema_genus_unclassified;	4	0	0	0	3	0	0	0	0	0	0	0	0	0	0	0	1	0	0	0	0	0	0	0	0	0	0	0	0	0	0	0	0
Ochrophyta;Bacillariophyta;Bacillariophyta_X;Araphid_pennate;Rhaphoneis;Rhaphoneis_sp;	47	0	0	1	11	0	0	0	0	0	3	0	0	0	0	1	5	3	4	0	3	0	0	4	2	0	1	7	2	0	0	0	0
Ochrophyta;Bacillariophyta;Bacillariophyta_X;Araphid_pennate;Rhaphoneis_genus;Rhaphoneis_genus_unclassified;	7	0	2	0	4	0	0	0	0	0	1	0	0	0	0	0	0	0	0	0	0	0	0	0	0	0	0	0	0	0	0	0	0
Ochrophyta;Bacillariophyta;Bacillariophyta_X;Araphid_pennate;Staurosira;Staurosira_elliptica;	30	0	0	6	10	0	0	0	0	0	8	0	0	0	0	0	0	0	0	0	2	0	0	0	0	0	0	0	4	0	0	0	0
Ochrophyta;Bacillariophyta;Bacillariophyta_X;Araphid_pennate;Staurosira;Staurosira_sp;	2	0	0	0	2	0	0	0	0	0	0	0	0	0	0	0	0	0	0	0	0	0	0	0	0	0	0	0	0	0	0	0	0
Ochrophyta;Bacillariophyta;Bacillariophyta_X;Araphid_pennate;Staurosira_genus;Staurosira_genus_unclassified;	8	0	0	0	2	0	0	0	0	0	6	0	0	0	0	0	0	0	0	0	0	0	0	0	0	0	0	0	0	0	0	0	0
Ochrophyta;Bacillariophyta;Bacillariophyta_X;Araphid_pennate;Staurosirella_Nanofrustulum;Staurosirella_Nanofrustulum_sp;	2	0	0	0	1	0	0	0	0	0	1	0	0	0	0	0	0	0	0	0	0	0	0	0	0	0	0	0	0	0	0	0	0
Ochrophyta;Bacillariophyta;Bacillariophyta_X;Araphid_pennate;Striatella;Striatella_unipunctata;	5	0	0	0	0	0	0	0	0	0	0	0	0	0	0	1	0	0	0	0	0	0	3	0	1	0	0	0	0	0	0	0	0
Ochrophyta;Bacillariophyta;Bacillariophyta_X;Araphid_pennate;Synedra;Synedra_fragilaroides;	34	0	0	0	0	0	0	0	0	0	0	0	0	0	0	1	8	0	0	0	0	9	16	0	0	0	0	0	0	0	0	0	0
Ochrophyta;Bacillariophyta;Bacillariophyta_X;Araphid_pennate;Synedra_genus;Synedra_genus_unclassified;	3	0	0	0	1	0	0	0	0	0	1	0	0	0	0	0	0	0	0	0	0	0	1	0	0	0	0	0	0	0	0	0	0
Ochrophyta;Bacillariophyta;Bacillariophyta_X;Araphid_pennate;Tabularia;Tabularia_fasciculata;	8	0	0	0	0	0	0	0	0	0	0	0	0	0	0	1	1	0	0	0	0	3	1	0	0	1	1	0	0	0	0	0	0
Ochrophyta;Bacillariophyta;Bacillariophyta_X;Araphid_pennate;Tabularia_genus;Tabularia_genus_unclassified;	7	0	0	0	5	0	0	0	0	0	0	0	0	0	0	0	2	0	0	0	0	0	0	0	0	0	0	0	0	0	0	0	0
Ochrophyta;Bacillariophyta;Bacillariophyta_X;Araphid_pennate;Thalassionema;Thalassionema_bacillare;	1	0	1	0	0	0	0	0	0	0	0	0	0	0	0	0	0	0	0	0	0	0	0	0	0	0	0	0	0	0	0	0	0
Ochrophyta;Bacillariophyta;Bacillariophyta_X;Araphid_pennate;Thalassionema;Thalassionema_frauenfeldii;	184	0	4	0	0	0	0	7	99	0	9	0	1	0	0	0	56	0	0	0	0	0	0	0	0	1	0	0	0	0	7	0	0
Ochrophyta;Bacillariophyta;Bacillariophyta_X;Araphid_pennate;Thalassionema;Thalassionema_sp;	1	0	0	0	0	0	0	0	0	0	1	0	0	0	0	0	0	0	0	0	0	0	0	0	0	0	0	0	0	0	0	0	0
Ochrophyta;Bacillariophyta;Bacillariophyta_X;Araphid_pennate;Thalassionema_genus;Thalassionema_genus_unclassified;	4	1	1	0	0	0	0	0	2	0	0	0	0	0	0	0	0	0	0	0	0	0	0	0	0	0	0	0	0	0	0	0	0
Ochrophyta;Bacillariophyta;Bacillariophyta_X;Araphid_pennate;Ulnaria;Ulnaria_ulna;	1	1	0	0	0	0	0	0	0	0	0	0	0	0	0	0	0	0	0	0	0	0	0	0	0	0	0	0	0	0	0	0	0
Ochrophyta;Bacillariophyta;Bacillariophyta_X;Polar_centric_Mediophyceae;Arcocellulus;Arcocellulus_cornucervis1;	209	0	18	0	0	6	2	0	0	0	1	0	0	0	0	0	4	0	0	0	0	34	27	0	1	32	82	0	2	0	0	0	0
Ochrophyta;Bacillariophyta;Bacillariophyta_X;Polar_centric_Mediophyceae;Arcocellulus;Arcocellulus_mammifer;	938	19	159	0	2	0	0	3	9	406	52	0	1	20	3	63	86	10	2	10	0	40	49	0	0	2	1	0	0	0	1	0	0
Ochrophyta;Bacillariophyta;Bacillariophyta_X;Polar_centric_Mediophyceae;Arcocellulus_genus;Arcocellulus_genus_unclassified;	7	0	0	0	0	0	0	0	1	0	0	0	0	0	0	0	5	0	0	0	1	0	0	0	0	0	0	0	0	0	0	0	0
Ochrophyta;Bacillariophyta;Bacillariophyta_X;Polar_centric_Mediophyceae;Ardissonea_genus;Ardissonea_genus_unclassified;	1	0	0	0	0	0	0	0	0	0	0	0	0	0	0	0	1	0	0	0	0	0	0	0	0	0	0	0	0	0	0	0	0
Ochrophyta;Bacillariophyta;Bacillariophyta_X;Polar_centric_Mediophyceae;Attheya;Attheya_longicornis;	38	0	0	0	0	0	0	0	0	0	0	0	0	0	0	2	3	23	3	0	0	0	0	0	0	0	0	0	0	0	0	0	7
Ochrophyta;Bacillariophyta;Bacillariophyta_X;Polar_centric_Mediophyceae;Bacteriastrum_genus;Bacteriastrum_genus_unclassified;	1	0	0	0	0	0	0	0	0	0	0	0	0	0	0	0	1	0	0	0	0	0	0	0	0	0	0	0	0	0	0	0	0
Ochrophyta;Bacillariophyta;Bacillariophyta_X;Polar_centric_Mediophyceae;Bellerochea;Bellerochea_malleus;	7	0	0	0	0	0	0	0	0	0	7	0	0	0	0	0	0	0	0	0	0	0	0	0	0	0	0	0	0	0	0	0	0
Ochrophyta;Bacillariophyta;Bacillariophyta_X;Polar_centric_Mediophyceae;Bellerochea;Bellerochea_yucatanensis;	1	0	0	0	0	0	0	0	0	0	0	0	0	0	0	0	0	0	0	0	0	0	0	0	0	1	0	0	0	0	0	0	0
Ochrophyta;Bacillariophyta;Bacillariophyta_X;Polar_centric_Mediophyceae;Bellerochea_genus;Bellerochea_genus_unclassified;	73	0	0	0	1	0	0	0	0	0	0	0	0	0	0	38	30	1	1	1	1	0	0	0	0	0	0	0	0	0	0	0	0
Ochrophyta;Bacillariophyta;Bacillariophyta_X;Polar_centric_Mediophyceae;Biddulphia;Biddulphia_alternans;	216	0	0	0	0	0	0	0	0	41	144	0	0	5	23	0	0	0	2	0	0	0	0	0	1	0	0	0	0	0	0	0	0
Ochrophyta;Bacillariophyta;Bacillariophyta_X;Polar_centric_Mediophyceae;Biddulphia_genus;Biddulphia_genus_unclassified;	5	0	0	0	0	0	0	0	0	2	0	0	0	0	0	0	2	0	0	0	0	0	0	0	0	0	0	1	0	0	0	0	0
Ochrophyta;Bacillariophyta;Bacillariophyta_X;Polar_centric_Mediophyceae;Brockmanniella;Brockmanniella_brockmannii;	89	0	0	0	0	0	0	0	0	0	0	0	0	0	0	0	0	0	0	0	0	0	0	0	0	14	70	0	5	0	0	0	0
Ochrophyta;Bacillariophyta;Bacillariophyta_X;Polar_centric_Mediophyceae;Brockmanniella_genus;Brockmanniella_genus_unclassified;	2	0	0	0	0	0	0	0	0	0	0	0	0	0	0	0	1	0	0	0	0	0	0	0	0	0	1	0	0	0	0	0	0
Ochrophyta;Bacillariophyta;Bacillariophyta_X;Polar_centric_Mediophyceae;Campylosira;Campylosira_cymbelliformis;	1	0	0	0	0	0	0	0	0	0	0	0	0	0	0	0	0	0	0	0	0	0	0	0	0	0	1	0	0	0	0	0	0
Ochrophyta;Bacillariophyta;Bacillariophyta_X;Polar_centric_Mediophyceae;Campylosira_genus;Campylosira_genus_unclassified;	441	9	13	0	1	0	2	0	0	0	2	0	0	0	0	19	106	0	0	0	0	25	94	0	0	70	100	0	0	0	0	0	0
Ochrophyta;Bacillariophyta;Bacillariophyta_X;Polar_centric_Mediophyceae;Cerataulina;Cerataulina_pelagica;	1186	0	3	0	0	0	0	238	537	0	18	2	3	0	0	26	68	1	0	2	1	0	8	0	0	46	14	0	0	171	48	0	0
Ochrophyta;Bacillariophyta;Bacillariophyta_X;Polar_centric_Mediophyceae;Cerataulus;Cerataulus_smithii;	26	0	0	0	1	0	0	0	0	5	12	0	0	3	4	0	0	0	0	0	0	0	0	0	1	0	0	0	0	0	0	0	0
Ochrophyta;Bacillariophyta;Bacillariophyta_X;Polar_centric_Mediophyceae;Chaetoceros;C_brevispseudobrevis_Ch9B3;	6	0	0	0	0	0	0	0	0	0	0	0	0	0	0	0	0	0	0	0	0	1	5	0	0	0	0	0	0	0	0	0	0
Ochrophyta;Bacillariophyta;Bacillariophyta_X;Polar_centric_Mediophyceae;Chaetoceros;C_rotosporus_Na22B3;	307	0	0	0	0	0	0	49	132	13	43	0	0	4	0	0	66	0	0	0	0	0	0	0	0	0	0	0	0	0	0	0	0
Ochrophyta;Bacillariophyta;Bacillariophyta_X;Polar_centric_Mediophyceae;Chaetoceros;C_socialis1_Ch2A4;	2	0	0	0	0	0	0	0	0	0	0	0	0	0	0	0	0	1	0	0	0	0	0	1	0	0	0	0	0	0	0	0	0
Ochrophyta;Bacillariophyta;Bacillariophyta_X;Polar_centric_Mediophyceae;Chaetoceros;Ch_sp_AB847415;	74	0	0	0	0	0	0	0	0	0	0	0	0	0	0	37	30	1	0	5	1	0	0	0	0	0	0	0	0	0	0	0	0
Ochrophyta;Bacillariophyta;Bacillariophyta_X;Polar_centric_Mediophyceae;Chaetoceros;Ch_sp_DQ886407;	1	0	0	0	0	0	0	0	0	0	0	0	0	0	0	0	0	0	0	0	0	0	0	0	0	0	0	0	0	0	0	1	0
Ochrophyta;Bacillariophyta;Bacillariophyta_X;Polar_centric_Mediophyceae;Chaetoceros;Ch_sp_FR865486;	2	0	0	0	0	0	0	0	0	0	0	0	0	0	0	0	0	0	0	0	1	0	0	0	0	0	1	0	0	0	0	0	0
Ochrophyta;Bacillariophyta;Bacillariophyta_X;Polar_centric_Mediophyceae;Chaetoceros;Ch_sp_IV14EF473734;	6	0	0	0	0	0	0	0	5	0	0	0	0	0	0	1	0	0	0	0	0	0	0	0	0	0	0	0	0	0	0	0	0
Ochrophyta;Bacillariophyta;Bacillariophyta_X;Polar_centric_Mediophyceae;Chaetoceros;Chaetoceros_anastomosans_Na14C2;	4	0	0	0	0	0	0	0	4	0	0	0	0	0	0	0	0	0	0	0	0	0	0	0	0	0	0	0	0	0	0	0	0
Ochrophyta;Bacillariophyta;Bacillariophyta_X;Polar_centric_Mediophyceae;Chaetoceros;Chaetoceros_brevispseudobrevis_Ch9B3;	1	0	0	0	0	0	0	0	0	0	0	0	0	0	0	0	0	0	0	0	0	0	1	0	0	0	0	0	0	0	0	0	0
Ochrophyta;Bacillariophyta;Bacillariophyta_X;Polar_centric_Mediophyceae;Chaetoceros;Chaetoceros_brush_Na28A1;	43	0	0	0	0	0	0	5	24	3	4	0	0	0	0	0	7	0	0	0	0	0	0	0	0	0	0	0	0	0	0	0	0
Ochrophyta;Bacillariophyta;Bacillariophyta_X;Polar_centric_Mediophyceae;Chaetoceros;Chaetoceros_calcitrans;	410	0	0	0	0	0	0	0	0	0	0	0	0	0	0	82	118	5	4	33	43	64	55	4	1	1	0	0	0	0	0	0	0
Ochrophyta;Bacillariophyta;Bacillariophyta_X;Polar_centric_Mediophyceae;Chaetoceros;Chaetoceros_cf_constrictusCh12C1;	5	0	0	0	0	0	0	0	0	0	0	0	0	0	0	0	1	0	0	0	0	0	0	4	0	0	0	0	0	0	0	0	0
Ochrophyta;Bacillariophyta;Bacillariophyta_X;Polar_centric_Mediophyceae;Chaetoceros;Chaetoceros_contortus_Ch12A4;	1481	0	0	0	0	0	0	0	0	5	11	0	0	21	11	432	939	7	5	16	11	0	0	0	0	0	0	0	0	18	0	0	5
Ochrophyta;Bacillariophyta;Bacillariophyta_X;Polar_centric_Mediophyceae;Chaetoceros;Chaetoceros_convolutus_Ch5C4;	27	0	6	0	0	0	0	0	0	0	0	0	0	0	0	14	4	0	0	0	0	0	0	0	0	1	1	0	0	1	0	0	0
Ochrophyta;Bacillariophyta;Bacillariophyta_X;Polar_centric_Mediophyceae;Chaetoceros;Chaetoceros_costatus_Na7C3;	483	0	14	0	0	0	0	4	44	2	11	0	0	3	2	61	329	1	2	1	9	0	0	0	0	0	0	0	0	0	0	0	0
Ochrophyta;Bacillariophyta;Bacillariophyta_X;Polar_centric_Mediophyceae;Chaetoceros;Chaetoceros_curvisetus_Ch5B2;	958	0	1	0	0	0	0	144	108	392	108	3	5	164	14	0	19	0	0	0	0	0	0	0	0	0	0	0	0	0	0	0	0
Ochrophyta;Bacillariophyta;Bacillariophyta_X;Polar_centric_Mediophyceae;Chaetoceros;Chaetoceros_curvisetus_Na10B4;	4096	0	34	0	0	0	0	0	0	17	68	0	0	187	151	1104	1528	23	16	21	17	33	70	1	3	0	0	0	0	701	122	0	0
Ochrophyta;Bacillariophyta;Bacillariophyta_X;Polar_centric_Mediophyceae;Chaetoceros;Chaetoceros_curvisetus_newBB2;	2	0	0	0	0	0	0	0	2	0	0	0	0	0	0	0	0	0	0	0	0	0	0	0	0	0	0	0	0	0	0	0	0
Ochrophyta;Bacillariophyta;Bacillariophyta_X;Polar_centric_Mediophyceae;Chaetoceros;Chaetoceros_danicus_newCB1;	16	0	0	0	0	0	0	0	0	0	0	0	0	0	0	4	2	0	0	7	3	0	0	0	0	0	0	0	0	0	0	0	0
Ochrophyta;Bacillariophyta;Bacillariophyta_X;Polar_centric_Mediophyceae;Chaetoceros;Chaetoceros_debilis;	47	0	0	0	0	0	0	0	0	0	1	0	0	0	0	13	23	1	3	5	1	0	0	0	0	0	0	0	0	0	0	0	0
Ochrophyta;Bacillariophyta;Bacillariophyta_X;Polar_centric_Mediophyceae;Chaetoceros;Chaetoceros_decipiens;	115	4	11	0	0	0	0	3	11	0	0	2	0	0	0	47	22	1	0	7	1	2	1	1	1	0	0	0	0	0	0	1	0
Ochrophyta;Bacillariophyta;Bacillariophyta_X;Polar_centric_Mediophyceae;Chaetoceros;Chaetoceros_diadema_newBB3;	282	0	1	0	0	0	0	0	0	267	9	0	0	3	0	0	0	0	0	0	0	0	0	0	0	0	2	0	0	0	0	0	0
Ochrophyta;Bacillariophyta;Bacillariophyta_X;Polar_centric_Mediophyceae;Chaetoceros;Chaetoceros_diadema2_Ch1A3;	88	0	0	0	0	0	0	0	0	0	0	0	0	0	0	0	0	21	7	6	3	0	0	36	15	0	0	0	0	0	0	0	0
Ochrophyta;Bacillariophyta;Bacillariophyta_X;Polar_centric_Mediophyceae;Chaetoceros;Chaetoceros_didymus_Na20B4;	52	0	1	0	0	0	0	0	1	0	1	0	0	0	0	10	33	1	0	2	2	0	0	0	1	0	0	0	0	0	0	0	0
Ochrophyta;Bacillariophyta;Bacillariophyta_X;Polar_centric_Mediophyceae;Chaetoceros;Chaetoceros_difficilisNa2A3;	3	0	0	0	0	0	0	1	2	0	0	0	0	0	0	0	0	0	0	0	0	0	0	0	0	0	0	0	0	0	0	0	0
Ochrophyta;Bacillariophyta;Bacillariophyta_X;Polar_centric_Mediophyceae;Chaetoceros;Chaetoceros_diversus_Na5B2;	390	0	1	0	0	0	0	0	68	0	2	152	98	0	0	0	69	0	0	0	0	0	0	0	0	0	0	0	0	0	0	0	0
Ochrophyta;Bacillariophyta;Bacillariophyta_X;Polar_centric_Mediophyceae;Chaetoceros;Chaetoceros_holsaticus_Na13C1;	157	0	0	0	0	0	0	0	0	0	1	0	0	0	0	69	81	0	0	0	6	0	0	0	0	0	0	0	0	0	0	0	0
Ochrophyta;Bacillariophyta;Bacillariophyta_X;Polar_centric_Mediophyceae;Chaetoceros;Chaetoceros_jonquieri_DQ830988;	18	0	0	0	0	0	0	0	1	0	0	1	0	0	0	5	10	0	0	0	0	0	1	0	0	0	0	0	0	0	0	0	0
Ochrophyta;Bacillariophyta;Bacillariophyta_X;Polar_centric_Mediophyceae;Chaetoceros;Chaetoceros_lauderi_Na1A1;	85	0	0	0	0	0	0	7	21	3	13	0	0	3	0	6	26	3	1	2	0	0	0	0	0	0	0	0	0	0	0	0	0
Ochrophyta;Bacillariophyta;Bacillariophyta_X;Polar_centric_Mediophyceae;Chaetoceros;Chaetoceros_lorenzianus;	8	0	0	0	0	0	0	0	0	0	0	0	0	0	0	4	1	1	2	0	0	0	0	0	0	0	0	0	0	0	0	0	0
Ochrophyta;Bacillariophyta;Bacillariophyta_X;Polar_centric_Mediophyceae;Chaetoceros;Chaetoceros_lorenzianus3_Ch12A1;	19	0	0	0	0	0	0	0	0	0	0	0	0	0	0	6	13	0	0	0	0	0	0	0	0	0	0	0	0	0	0	0	0
Ochrophyta;Bacillariophyta;Bacillariophyta_X;Polar_centric_Mediophyceae;Chaetoceros;Chaetoceros_muellerii;	27	0	2	0	0	0	0	0	6	0	0	2	16	0	1	0	0	0	0	0	0	0	0	0	0	0	0	0	0	0	0	0	0
Ochrophyta;Bacillariophyta;Bacillariophyta_X;Polar_centric_Mediophyceae;Chaetoceros;Chaetoceros_muellerii_strain1;	21	0	0	0	0	0	0	6	7	4	2	0	0	0	0	0	2	0	0	0	0	0	0	0	0	0	0	0	0	0	0	0	0
Ochrophyta;Bacillariophyta;Bacillariophyta_X;Polar_centric_Mediophyceae;Chaetoceros;Chaetoceros_muellerii_strain2;	2174	0	0	0	0	0	0	0	0	0	8	0	1	0	0	420	753	11	6	33	39	276	463	0	2	0	0	0	0	16	35	3	108
Ochrophyta;Bacillariophyta;Bacillariophyta_X;Polar_centric_Mediophyceae;Chaetoceros;Chaetoceros_neogracileJN934684;	4421	0	0	0	0	0	0	0	0	0	0	0	0	0	0	0	1	496	48	666	109	48	17	2538	495	0	0	0	0	0	0	0	3
Ochrophyta;Bacillariophyta;Bacillariophyta_X;Polar_centric_Mediophyceae;Chaetoceros;Chaetoceros_peruvianus_Na8A1;	130	0	0	0	0	0	0	5	6	0	0	0	0	0	0	48	68	1	0	0	2	0	0	0	0	0	0	0	0	0	0	0	0
Ochrophyta;Bacillariophyta;Bacillariophyta_X;Polar_centric_Mediophyceae;Chaetoceros;Chaetoceros_protuberans2_newJC4;	169	0	3	0	0	0	0	0	0	13	115	0	0	2	5	16	13	1	0	1	0	0	0	0	0	0	0	0	0	0	0	0	0
Ochrophyta;Bacillariophyta;Bacillariophyta_X;Polar_centric_Mediophyceae;Chaetoceros;Chaetoceros_pseudocrinitus_Na12A3;	23	0	8	0	0	0	0	0	0	0	0	6	6	0	0	0	3	0	0	0	0	0	0	0	0	0	0	0	0	0	0	0	0
Ochrophyta;Bacillariophyta;Bacillariophyta_X;Polar_centric_Mediophyceae;Chaetoceros;Chaetoceros_pseudocurvisetus_newBC2;	123	1	0	0	0	0	0	43	61	3	7	0	0	4	0	0	4	0	0	0	0	0	0	0	0	0	0	0	0	0	0	0	0
Ochrophyta;Bacillariophyta;Bacillariophyta_X;Polar_centric_Mediophyceae;Chaetoceros;Chaetoceros_rostratus_Na6B4;	304	0	4	0	0	0	0	64	169	0	1	0	0	0	0	0	66	0	0	0	0	0	0	0	0	0	0	0	0	0	0	0	0
Ochrophyta;Bacillariophyta;Bacillariophyta_X;Polar_centric_Mediophyceae;Chaetoceros;Chaetoceros_seiracantus_EB3big;	67	0	0	0	0	0	0	0	0	0	0	0	2	0	0	27	33	0	1	0	4	0	0	0	0	0	0	0	0	0	0	0	0
Ochrophyta;Bacillariophyta;Bacillariophyta_X;Polar_centric_Mediophyceae;Chaetoceros;Chaetoceros_single_cellNa17B2;	247	0	0	0	0	0	0	0	0	0	4	0	0	0	1	14	225	0	1	0	2	0	0	0	0	0	0	0	0	0	0	0	0
Ochrophyta;Bacillariophyta;Bacillariophyta_X;Polar_centric_Mediophyceae;Chaetoceros;Chaetoceros_single_cellsNa26B1;	121	0	0	0	0	0	0	3	23	3	2	8	2	11	0	26	26	1	1	1	2	3	0	0	0	0	0	0	0	5	3	1	0
Ochrophyta;Bacillariophyta;Bacillariophyta_X;Polar_centric_Mediophyceae;Chaetoceros;Chaetoceros_socialis;	181	0	0	0	0	0	0	0	0	0	0	0	0	2	0	8	1	27	0	2	0	0	1	117	23	0	0	0	0	0	0	0	0
Ochrophyta;Bacillariophyta;Bacillariophyta_X;Polar_centric_Mediophyceae;Chaetoceros;Chaetoceros_socialis_newEA3;	8298	0	2	0	0	0	0	113	294	715	297	9	1	144	22	2391	2252	336	97	663	256	134	176	220	114	0	0	10	0	35	10	5	2
Ochrophyta;Bacillariophyta;Bacillariophyta_X;Polar_centric_Mediophyceae;Chaetoceros;Chaetoceros_socialisJF794042;	571	0	0	0	0	0	0	0	0	0	0	0	0	0	0	0	0	88	4	7	2	0	0	412	58	0	0	0	0	0	0	0	0
Ochrophyta;Bacillariophyta;Bacillariophyta_X;Polar_centric_Mediophyceae;Chaetoceros;Chaetoceros_sp/P_quinquecorne_endosymbiont;	17	0	0	0	0	0	0	1	1	0	0	0	0	0	0	3	12	0	0	0	0	0	0	0	0	0	0	0	0	0	0	0	0
Ochrophyta;Bacillariophyta;Bacillariophyta_X;Polar_centric_Mediophyceae;Chaetoceros;Chaetoceros_sp;	229	0	0	0	0	0	0	51	70	18	33	0	0	0	0	0	5	0	0	0	0	0	0	3	10	4	30	1	0	0	0	4	0
Ochrophyta;Bacillariophyta;Bacillariophyta_X;Polar_centric_Mediophyceae;Chaetoceros;Chaetoceros_sp_strain10;	97	0	0	0	0	0	0	0	0	0	0	0	0	0	0	6	4	3	3	1	1	0	0	0	0	44	33	0	0	0	0	2	0
Ochrophyta;Bacillariophyta;Bacillariophyta_X;Polar_centric_Mediophyceae;Chaetoceros;Chaetoceros_sp_strain16;	212	0	0	0	0	0	0	0	0	0	2	0	0	0	0	75	112	2	1	9	4	0	0	0	0	0	0	0	0	4	3	0	0
Ochrophyta;Bacillariophyta;Bacillariophyta_X;Polar_centric_Mediophyceae;Chaetoceros;Chaetoceros_sp_strain7;	6	0	0	0	0	0	0	0	0	0	0	0	0	0	0	0	0	0	0	2	0	0	0	0	0	1	0	2	1	0	0	0	0
Ochrophyta;Bacillariophyta;Bacillariophyta_X;Polar_centric_Mediophyceae;Chaetoceros;Chaetoceros_tenuissimus_Na26A1;	3783	0	0	0	0	0	0	291	440	63	83	19	15	64	19	368	532	11	8	36	47	1005	765	1	0	3	12	0	0	0	1	0	0
Ochrophyta;Bacillariophyta;Bacillariophyta_X;Polar_centric_Mediophyceae;Chaetoceros;Chaetoceros_tortissimus_Na25B2;	12	0	0	0	0	0	0	2	10	0	0	0	0	0	0	0	0	0	0	0	0	0	0	0	0	0	0	0	0	0	0	0	0
Ochrophyta;Bacillariophyta;Bacillariophyta_X;Polar_centric_Mediophyceae;Chaetoceros;Chaetoceros_verylongsetae_Na13C2;	145	0	0	0	0	0	0	0	94	0	5	0	2	0	0	0	44	0	0	0	0	0	0	0	0	0	0	0	0	0	0	0	0
Ochrophyta;Bacillariophyta;Bacillariophyta_X;Polar_centric_Mediophyceae;Chaetoceros;Chaetoceros_verylongsetae_Na15C2;	42	0	0	0	0	0	0	0	1	4	13	0	0	0	0	1	15	0	0	1	0	0	0	0	0	0	0	0	0	0	7	0	0
Ochrophyta;Bacillariophyta;Bacillariophyta_X;Polar_centric_Mediophyceae;Chaetoceros;Chaetoceros_vixvisibilis_Na26B2;	3	0	0	0	0	0	0	0	0	2	1	0	0	0	0	0	0	0	0	0	0	0	0	0	0	0	0	0	0	0	0	0	0
Ochrophyta;Bacillariophyta;Bacillariophyta_X;Polar_centric_Mediophyceae;Chaetoceros_genus;Chaetoceros_genus_unclassified;	3559	2	34	0	0	0	0	49	260	6	115	11	4	5	31	485	1948	48	53	51	66	87	33	24	25	0	4	0	1	120	92	0	5
Ochrophyta;Bacillariophyta;Bacillariophyta_X;Polar_centric_Mediophyceae;Cyclotella;Cyclotella_cf_chottawatcheana;	1519	0	0	0	0	1	0	403	654	34	24	75	37	4	0	87	25	0	1	12	0	100	24	0	0	16	16	0	0	4	2	0	0
Ochrophyta;Bacillariophyta;Bacillariophyta_X;Polar_centric_Mediophyceae;Cyclotella;Cyclotella_sp;	1	0	0	0	0	0	0	0	0	0	1	0	0	0	0	0	0	0	0	0	0	0	0	0	0	0	0	0	0	0	0	0	0
Ochrophyta;Bacillariophyta;Bacillariophyta_X;Polar_centric_Mediophyceae;Cyclotella;Cyclotella_striata;	2	0	0	0	0	0	0	1	0	0	0	0	0	0	0	0	0	0	0	0	0	0	1	0	0	0	0	0	0	0	0	0	0
Ochrophyta;Bacillariophyta;Bacillariophyta_X;Polar_centric_Mediophyceae;Cyclotella_genus;Cyclotella_genus_unclassified;	85	0	0	0	0	0	0	1	82	0	0	0	0	0	0	0	2	0	0	0	0	0	0	0	0	0	0	0	0	0	0	0	0
Ochrophyta;Bacillariophyta;Bacillariophyta_X;Polar_centric_Mediophyceae;Dactyliosolen;Dactyliosolen_blavyanus;	33	0	0	0	0	0	0	1	20	1	1	0	0	0	0	4	6	0	0	0	0	0	0	0	0	0	0	0	0	0	0	0	0
Ochrophyta;Bacillariophyta;Bacillariophyta_X;Polar_centric_Mediophyceae;Dactyliosolen_genus;Dactyliosolen_genus_unclassified;	14	0	0	0	0	0	0	0	2	0	0	0	0	0	0	7	5	0	0	0	0	0	0	0	0	0	0	0	0	0	0	0	0
Ochrophyta;Bacillariophyta;Bacillariophyta_X;Polar_centric_Mediophyceae;Discostella_genus;Discostella_genus_unclassified;	1	0	0	0	0	0	0	0	0	0	0	0	0	0	0	0	0	0	0	0	0	0	0	0	0	0	1	0	0	0	0	0	0
Ochrophyta;Bacillariophyta;Bacillariophyta_X;Polar_centric_Mediophyceae;Ditylum;Ditylum_brightwellii;	375	1	14	0	0	0	0	0	0	79	0	0	0	90	16	15	22	1	0	0	2	0	0	1	1	23	109	1	0	0	0	0	0
Ochrophyta;Bacillariophyta;Bacillariophyta_X;Polar_centric_Mediophyceae;Ditylum_genus;Ditylum_genus_unclassified;	2	0	0	0	0	0	0	0	0	0	0	0	0	0	0	0	0	0	0	0	0	0	0	0	0	1	1	0	0	0	0	0	0
Ochrophyta;Bacillariophyta;Bacillariophyta_X;Polar_centric_Mediophyceae;Eucampia;Eucampia_sp_Ch10C2;	1	0	0	0	0	0	0	0	0	0	0	0	0	0	0	0	0	0	0	0	0	1	0	0	0	0	0	0	0	0	0	0	0
Ochrophyta;Bacillariophyta;Bacillariophyta_X;Polar_centric_Mediophyceae;Eunotogramma;Eunotogramma_laevis;	1	0	0	0	0	0	0	0	0	0	0	0	0	0	0	0	0	0	0	0	0	0	0	0	1	0	0	0	0	0	0	0	0
Ochrophyta;Bacillariophyta;Bacillariophyta_X;Polar_centric_Mediophyceae;Eunotogramma_genus;Eunotogramma_genus_unclassified;	2	0	0	0	2	0	0	0	0	0	0	0	0	0	0	0	0	0	0	0	0	0	0	0	0	0	0	0	0	0	0	0	0
Ochrophyta;Bacillariophyta;Bacillariophyta_X;Polar_centric_Mediophyceae;Helicotheca;Helicotheca_tamesis;	1	0	0	0	0	0	0	0	0	0	0	0	0	0	0	0	0	0	0	0	0	0	0	0	0	0	1	0	0	0	0	0	0
Ochrophyta;Bacillariophyta;Bacillariophyta_X;Polar_centric_Mediophyceae;Hemiaulus;Hemiaulus_sinensis_HQ912624;	8	0	1	0	0	0	0	1	6	0	0	0	0	0	0	0	0	0	0	0	0	0	0	0	0	0	0	0	0	0	0	0	0
Ochrophyta;Bacillariophyta;Bacillariophyta_X;Polar_centric_Mediophyceae;Hemiaulus_genus;Hemiaulus_genus_unclassified;	84	0	5	0	0	0	0	2	31	0	0	0	0	0	0	21	21	2	1	0	1	0	0	0	0	0	0	0	0	0	0	0	0
Ochrophyta;Bacillariophyta;Bacillariophyta_X;Polar_centric_Mediophyceae;Lauderia;Lauderia_borealis;	36	0	0	0	0	0	0	18	15	1	1	0	0	0	0	0	1	0	0	0	0	0	0	0	0	0	0	0	0	0	0	0	0
Ochrophyta;Bacillariophyta;Bacillariophyta_X;Polar_centric_Mediophyceae;Lauderia_genus;Lauderia_genus_unclassified;	3	0	0	0	0	0	0	0	0	0	0	0	0	0	0	0	3	0	0	0	0	0	0	0	0	0	0	0	0	0	0	0	0
Ochrophyta;Bacillariophyta;Bacillariophyta_X;Polar_centric_Mediophyceae;Leyanella;Leyanella_arenaria;	8	0	2	0	0	0	0	0	0	0	5	0	0	0	1	0	0	0	0	0	0	0	0	0	0	0	0	0	0	0	0	0	0
Ochrophyta;Bacillariophyta;Bacillariophyta_X;Polar_centric_Mediophyceae;Lithodesmium;Lithodesmium_undulatum;	395	0	15	0	2	0	0	55	177	19	42	0	0	13	8	2	62	0	0	0	0	0	0	0	0	0	0	0	0	0	0	0	0
Ochrophyta;Bacillariophyta;Bacillariophyta_X;Polar_centric_Mediophyceae;Lithodesmium_genus;Lithodesmium_genus_unclassified;	1	0	0	0	0	0	0	0	1	0	0	0	0	0	0	0	0	0	0	0	0	0	0	0	0	0	0	0	0	0	0	0	0
Ochrophyta;Bacillariophyta;Bacillariophyta_X;Polar_centric_Mediophyceae;Mediopyxis_genus;Mediopyxis_genus_unclassified;	607	0	0	0	0	0	0	0	0	0	0	0	0	0	0	233	308	6	1	24	12	0	0	0	0	0	0	0	0	7	4	0	12
Ochrophyta;Bacillariophyta;Bacillariophyta_X;Polar_centric_Mediophyceae;Minidiscus;Minidiscus_trioculatus;	805	24	44	0	0	1	1	0	0	1	4	0	0	3	3	2	0	1	0	2	0	0	0	0	0	208	441	25	45	0	0	0	0
Ochrophyta;Bacillariophyta;Bacillariophyta_X;Polar_centric_Mediophyceae;Minidiscus_genus;Minidiscus_genus_unclassified;	1	0	0	0	0	0	0	0	0	0	0	0	0	0	0	0	0	0	0	0	0	0	0	0	0	0	1	0	0	0	0	0	0
Ochrophyta;Bacillariophyta;Bacillariophyta_X;Polar_centric_Mediophyceae;Minutocellus;Minutocellus_sp;	418	0	0	0	0	0	0	4	11	398	5	0	0	0	0	0	0	0	0	0	0	0	0	0	0	0	0	0	0	0	0	0	0
Ochrophyta;Bacillariophyta;Bacillariophyta_X;Polar_centric_Mediophyceae;Odontella;Odontella_aurita;	8	0	0	0	7	0	0	0	0	0	0	1	0	0	0	0	0	0	0	0	0	0	0	0	0	0	0	0	0	0	0	0	0
Ochrophyta;Bacillariophyta;Bacillariophyta_X;Polar_centric_Mediophyceae;Odontella;Odontella_mobiliensis;	170	2	33	0	0	0	0	0	0	1	5	0	0	29	96	0	0	0	0	0	0	0	0	0	0	0	0	2	2	0	0	0	0
Ochrophyta;Bacillariophyta;Bacillariophyta_X;Polar_centric_Mediophyceae;Odontella;Odontella_rostrata;	213	0	3	0	10	0	0	0	0	6	173	0	0	0	21	0	0	0	0	0	0	0	0	0	0	0	0	0	0	0	0	0	0
Ochrophyta;Bacillariophyta;Bacillariophyta_X;Polar_centric_Mediophyceae;Odontella_genus;Odontella_genus_unclassified;	5	0	3	0	0	0	0	0	0	0	1	0	0	0	1	0	0	0	0	0	0	0	0	0	0	0	0	0	0	0	0	0	0
Ochrophyta;Bacillariophyta;Bacillariophyta_X;Polar_centric_Mediophyceae;Papiliocellulus;Papiliocellulus_simplex;	211	14	149	3	1	0	0	0	0	6	32	0	0	2	1	0	1	0	0	0	0	0	0	0	0	0	1	1	0	0	0	0	0
Ochrophyta;Bacillariophyta;Bacillariophyta_X;Polar_centric_Mediophyceae;Papiliocellulus_genus;Papiliocellulus_genus_unclassified;	5	0	1	0	0	0	0	0	0	0	0	0	0	0	0	0	0	0	0	0	0	0	4	0	0	0	0	0	0	0	0	0	0
Ochrophyta;Bacillariophyta;Bacillariophyta_X;Polar_centric_Mediophyceae;Pierrecomperia;Pierrecomperia_catenuloides;	3	0	0	0	0	0	0	0	2	0	1	0	0	0	0	0	0	0	0	0	0	0	0	0	0	0	0	0	0	0	0	0	0
Ochrophyta;Bacillariophyta;Bacillariophyta_X;Polar_centric_Mediophyceae;Plagiogrammopsis;Plagiogrammopsis_vanheurckii;	3	0	0	0	0	0	0	0	0	0	0	0	0	0	0	0	0	0	0	0	0	0	0	0	1	0	0	0	2	0	0	0	0
Ochrophyta;Bacillariophyta;Bacillariophyta_X;Polar_centric_Mediophyceae;Plagiogrammopsis_genus;Plagiogrammopsis_genus_unclassified;	85	0	1	0	3	0	0	0	4	0	0	0	0	0	0	0	4	6	17	0	4	0	0	10	5	0	4	10	17	0	0	0	0
Ochrophyta;Bacillariophyta;Bacillariophyta_X;Polar_centric_Mediophyceae;Porosira;Porosira_pseudodenticulata;	13	0	0	0	0	0	0	0	0	0	0	0	0	0	0	0	0	1	3	7	2	0	0	0	0	0	0	0	0	0	0	0	0
Ochrophyta;Bacillariophyta;Bacillariophyta_X;Polar_centric_Mediophyceae;Skeletonema;Skeletonema_dohrnii;	33	0	0	0	0	0	0	0	0	3	14	0	0	13	3	0	0	0	0	0	0	0	0	0	0	0	0	0	0	0	0	0	0
Ochrophyta;Bacillariophyta;Bacillariophyta_X;Polar_centric_Mediophyceae;Skeletonema;Skeletonema_japonicum2;	166	0	0	0	0	0	0	0	0	0	0	0	0	0	0	89	69	0	0	1	3	0	0	3	1	0	0	0	0	0	0	0	0
Ochrophyta;Bacillariophyta;Bacillariophyta_X;Polar_centric_Mediophyceae;Skeletonema;Skeletonema_menzelii;	2116	0	0	0	0	0	0	443	1011	213	275	0	0	18	16	28	107	0	1	3	0	1	0	0	0	0	0	0	0	0	0	0	0
Ochrophyta;Bacillariophyta;Bacillariophyta_X;Polar_centric_Mediophyceae;Skeletonema;Skeletonema marinoi (CCMP1009);	8422	0	4	0	0	0	0	0	0	0	0	0	0	0	0	317	272	438	541	115	205	4164	2069	105	41	5	8	0	0	2	0	8	128
Ochrophyta;Bacillariophyta;Bacillariophyta_X;Polar_centric_Mediophyceae;Skeletonema;Skeletonema_tropicum3;	5080	0	0	0	0	0	0	337	1310	289	478	132	114	149	34	609	1264	39	27	139	139	17	3	0	0	0	0	0	0	0	0	0	0
Ochrophyta;Bacillariophyta;Bacillariophyta_X;Polar_centric_Mediophyceae;Skeletonema_genus;Skeletonema_genus_unclassified;	2393	194	740	10	14	0	1	263	526	32	52	25	22	225	33	25	35	2	0	1	0	0	2	0	0	112	40	31	8	0	0	0	0
Ochrophyta;Bacillariophyta;Bacillariophyta_X;Polar_centric_Mediophyceae;Thalassiosira;Thalassiosira_aestivalis;	114	0	0	0	0	0	0	0	0	0	0	0	0	0	0	0	0	40	37	6	1	1	0	19	10	0	0	0	0	0	0	0	0
Ochrophyta;Bacillariophyta;Bacillariophyta_X;Polar_centric_Mediophyceae;Thalassiosira;Thalassiosira_allenii;	1510	0	0	0	0	0	0	467	893	43	63	0	0	8	2	0	14	0	1	1	1	0	0	0	0	5	11	0	1	0	0	0	0
Ochrophyta;Bacillariophyta;Bacillariophyta_X;Polar_centric_Mediophyceae;Thalassiosira;Thalassiosira_anguste_lineata;	370	2	1	0	0	0	0	2	4	0	0	0	0	0	0	2	6	10	17	8	5	18	3	5	0	106	178	1	2	0	0	0	0
Ochrophyta;Bacillariophyta;Bacillariophyta_X;Polar_centric_Mediophyceae;Thalassiosira;Thalassiosira_concaviuscula;	907	7	42	1	13	0	0	233	483	33	38	0	0	5	11	0	3	1	2	0	0	0	0	0	2	0	8	0	0	0	0	0	25
Ochrophyta;Bacillariophyta;Bacillariophyta_X;Polar_centric_Mediophyceae;Thalassiosira;Thalassiosira_curviseriata;	291	0	0	0	0	0	0	0	0	0	0	0	0	0	0	0	0	0	0	0	0	0	0	0	0	37	245	2	7	0	0	0	0
Ochrophyta;Bacillariophyta;Bacillariophyta_X;Polar_centric_Mediophyceae;Thalassiosira;Thalassiosira_delicatula;	4	0	0	0	0	0	0	0	0	0	0	0	0	0	0	0	0	0	0	0	0	0	0	0	0	0	4	0	0	0	0	0	0
Ochrophyta;Bacillariophyta;Bacillariophyta_X;Polar_centric_Mediophyceae;Thalassiosira;Thalassiosira_guillardii;	1	0	0	0	0	0	0	0	1	0	0	0	0	0	0	0	0	0	0	0	0	0	0	0	0	0	0	0	0	0	0	0	0
Ochrophyta;Bacillariophyta;Bacillariophyta_X;Polar_centric_Mediophyceae;Thalassiosira;Thalassiosira_hispida;	6	0	0	0	0	0	0	0	0	0	0	0	0	0	0	0	0	5	0	1	0	0	0	0	0	0	0	0	0	0	0	0	0
Ochrophyta;Bacillariophyta;Bacillariophyta_X;Polar_centric_Mediophyceae;Thalassiosira;Thalassiosira_lundiana;	590	0	0	0	0	0	0	139	376	7	18	0	0	4	2	28	16	0	0	0	0	0	0	0	0	0	0	0	0	0	0	0	0
Ochrophyta;Bacillariophyta;Bacillariophyta_X;Polar_centric_Mediophyceae;Thalassiosira;Thalassiosira_mediterranea;	210	1	2	0	0	1	0	0	2	8	6	0	0	120	41	0	0	0	0	0	0	0	0	0	0	7	18	0	4	0	0	0	0
Ochrophyta;Bacillariophyta;Bacillariophyta_X;Polar_centric_Mediophyceae;Thalassiosira;Thalassiosira_minima;	224	0	1	0	0	0	0	7	34	3	8	0	0	1	0	0	0	0	0	0	0	0	0	0	0	1	169	0	0	0	0	0	0
Ochrophyta;Bacillariophyta;Bacillariophyta_X;Polar_centric_Mediophyceae;Thalassiosira;Thalassiosira_minuscula;	1	0	0	0	0	0	0	0	0	0	0	0	0	0	1	0	0	0	0	0	0	0	0	0	0	0	0	0	0	0	0	0	0
Ochrophyta;Bacillariophyta;Bacillariophyta_X;Polar_centric_Mediophyceae;Thalassiosira;Thalassiosira_oceanica;	127	2	14	0	0	0	1	0	0	0	0	1	2	0	0	1	5	0	0	1	0	32	17	0	0	11	40	0	0	0	0	0	0
Ochrophyta;Bacillariophyta;Bacillariophyta_X;Polar_centric_Mediophyceae;Thalassiosira;Thalassiosira_oceanica_new;	63	0	0	0	0	0	1	0	0	5	9	2	4	24	15	0	0	0	0	0	0	0	0	0	0	0	3	0	0	0	0	0	0
Ochrophyta;Bacillariophyta;Bacillariophyta_X;Polar_centric_Mediophyceae;Thalassiosira;Thalassiosira_oestrupii;	620	0	1	0	0	4	1	103	375	0	0	8	2	0	2	1	1	7	5	0	1	0	0	0	1	12	88	1	7	0	0	0	0
Ochrophyta;Bacillariophyta;Bacillariophyta_X;Polar_centric_Mediophyceae;Thalassiosira;Thalassiosira_piatta;	515	23	154	5	84	0	0	0	1	56	156	1	1	21	13	0	0	0	0	0	0	0	0	0	0	0	0	0	0	0	0	0	0
Ochrophyta;Bacillariophyta;Bacillariophyta_X;Polar_centric_Mediophyceae;Thalassiosira;Thalassiosira_profunda;	1933	55	1091	7	219	0	0	0	0	6	32	0	3	17	14	0	0	1	6	0	0	0	0	1	3	52	373	8	45	0	0	0	0
Ochrophyta;Bacillariophyta;Bacillariophyta_X;Polar_centric_Mediophyceae;Thalassiosira;Thalassiosira_pseudonana;	896	0	8	0	0	0	1	0	0	7	15	12	11	9	2	73	20	0	0	0	1	566	154	0	4	2	6	3	2	0	0	0	0
Ochrophyta;Bacillariophyta;Bacillariophyta_X;Polar_centric_Mediophyceae;Thalassiosira;Thalassiosira_punctigera;	13	0	0	0	0	0	0	0	0	0	0	0	0	0	0	1	0	0	0	0	0	0	0	0	0	3	6	0	3	0	0	0	0
Ochrophyta;Bacillariophyta;Bacillariophyta_X;Polar_centric_Mediophyceae;Thalassiosira;Thalassiosira_rotula;	541	1	5	0	0	0	0	14	28	7	9	1	0	24	5	8	30	1	2	1	3	0	0	4	6	80	270	7	35	0	0	0	0
Ochrophyta;Bacillariophyta;Bacillariophyta_X;Polar_centric_Mediophyceae;Thalassiosira;Thalassiosira_sp;	739	0	7	0	6	0	0	1	1	0	0	0	0	1	1	0	2	8	15	1	4	0	0	3	2	199	470	5	8	0	0	1	4
Ochrophyta;Bacillariophyta;Bacillariophyta_X;Polar_centric_Mediophyceae;Thalassiosira;Thalassiosira_sp_strain14;	622	5	48	1	0	0	0	0	0	0	6	0	1	32	35	5	15	12	2	2	3	12	14	3	2	52	354	4	10	0	4	0	0
Ochrophyta;Bacillariophyta;Bacillariophyta_X;Polar_centric_Mediophyceae;Thalassiosira;Thalassiosira_sp_strain18;	1	0	0	0	0	0	0	0	0	0	0	0	0	0	0	0	0	0	0	0	0	0	0	0	0	0	1	0	0	0	0	0	0
Ochrophyta;Bacillariophyta;Bacillariophyta_X;Polar_centric_Mediophyceae;Thalassiosira;Thalassiosira_tealata;	20620	3	15	0	0	1	0	6064	12144	474	937	0	0	39	13	1	217	127	26	27	6	0	0	21	6	402	82	0	0	1	0	7	7
Ochrophyta;Bacillariophyta;Bacillariophyta_X;Polar_centric_Mediophyceae;Thalassiosira;Thalassiosira_tenera;	53	1	3	0	0	0	0	0	0	0	0	0	0	0	0	3	8	4	7	2	10	1	0	0	0	0	2	2	1	6	3	0	0
Ochrophyta;Bacillariophyta;Bacillariophyta_X;Polar_centric_Mediophyceae;Thalassiosira;Thalassiosira_weissflogii;	5	1	4	0	0	0	0	0	0	0	0	0	0	0	0	0	0	0	0	0	0	0	0	0	0	0	0	0	0	0	0	0	0
Ochrophyta;Bacillariophyta;Bacillariophyta_X;Polar_centric_Mediophyceae;Thalassiosira_genus;Thalassiosira_genus_unclassified;	424	5	22	0	10	0	0	29	199	9	8	0	0	0	2	2	1	1	0	0	0	3	0	0	0	19	55	16	43	0	0	0	0
Ochrophyta;Bacillariophyta;Bacillariophyta_X;Polar_centric_Mediophyceae;Uncl_Diatom;clone_DQ310200;	64	0	0	0	0	0	0	0	0	0	0	0	0	0	0	13	23	0	0	1	0	12	8	0	0	0	0	0	0	2	0	0	5
Ochrophyta;Bacillariophyta;Bacillariophyta_X;Polar_centric_Mediophyceae;Uncl_Diatom_genus;Uncl_Diatom_genus_unclassified;	105	0	0	0	0	0	0	18	63	0	8	0	0	0	0	0	15	0	0	0	0	0	1	0	0	0	0	0	0	0	0	0	0
Ochrophyta;Bacillariophyta;Bacillariophyta_X;Radial_centric_basal_Coscinodiscophyceae;Actinocyclus;Actinocyclus_sp;	4	2	2	0	0	0	0	0	0	0	0	0	0	0	0	0	0	0	0	0	0	0	0	0	0	0	0	0	0	0	0	0	0
Ochrophyta;Bacillariophyta;Bacillariophyta_X;Radial_centric_basal_Coscinodiscophyceae;Actinocyclus_genus;Actinocyclus_genus_unclassified;	56	0	0	0	0	0	0	7	14	4	4	0	0	5	3	2	17	0	0	0	0	0	0	0	0	0	0	0	0	0	0	0	0
Ochrophyta;Bacillariophyta;Bacillariophyta_X;Radial_centric_basal_Coscinodiscophyceae;Actinoptychus;Actinoptychus_sp;	5	0	0	0	0	0	0	0	0	0	0	0	0	0	0	0	0	0	1	0	0	0	0	0	0	0	4	0	0	0	0	0	0
Ochrophyta;Bacillariophyta;Bacillariophyta_X;Radial_centric_basal_Coscinodiscophyceae;Asteromphalus;Asteromphalus_sp;	4	0	0	0	0	0	0	1	3	0	0	0	0	0	0	0	0	0	0	0	0	0	0	0	0	0	0	0	0	0	0	0	0
Ochrophyta;Bacillariophyta;Bacillariophyta_X;Radial_centric_basal_Coscinodiscophyceae;Asteromphalus_genus;Asteromphalus_genus_unclassified;	2	0	0	0	0	0	0	0	2	0	0	0	0	0	0	0	0	0	0	0	0	0	0	0	0	0	0	0	0	0	0	0	0
Ochrophyta;Bacillariophyta;Bacillariophyta_X;Radial_centric_basal_Coscinodiscophyceae;Aulacoseira_genus;Aulacoseira_genus_unclassified;	1	0	0	0	0	0	0	0	0	0	0	0	0	0	0	0	1	0	0	0	0	0	0	0	0	0	0	0	0	0	0	0	0
Ochrophyta;Bacillariophyta;Bacillariophyta_X;Radial_centric_basal_Coscinodiscophyceae;Corethron;Corethron_criophilum;	6	0	0	0	0	0	0	0	0	0	0	0	0	0	0	0	0	0	0	0	0	0	0	0	0	4	2	0	0	0	0	0	0
Ochrophyta;Bacillariophyta;Bacillariophyta_X;Radial_centric_basal_Coscinodiscophyceae;Coscinodiscus;Coscinodiscus_radiatus;	45	0	21	0	0	0	0	2	1	0	0	0	0	0	0	0	13	0	0	0	0	0	0	0	0	0	0	0	0	2	6	0	0
Ochrophyta;Bacillariophyta;Bacillariophyta_X;Radial_centric_basal_Coscinodiscophyceae;Coscinodiscus;Coscinodiscus_sp;	19	2	13	0	0	0	0	0	0	0	0	0	0	0	0	1	2	0	1	0	0	0	0	0	0	0	0	0	0	0	0	0	0
Ochrophyta;Bacillariophyta;Bacillariophyta_X;Radial_centric_basal_Coscinodiscophyceae;Coscinodiscus;Coscinodiscus_wailesii;	2	0	0	0	0	0	0	0	0	0	0	0	0	0	0	0	2	0	0	0	0	0	0	0	0	0	0	0	0	0	0	0	0
Ochrophyta;Bacillariophyta;Bacillariophyta_X;Radial_centric_basal_Coscinodiscophyceae;Coscinodiscus_genus;Coscinodiscus_genus_unclassified;	2	0	0	0	0	0	0	0	0	0	0	0	0	0	0	0	2	0	0	0	0	0	0	0	0	0	0	0	0	0	0	0	0
Ochrophyta;Bacillariophyta;Bacillariophyta_X;Radial_centric_basal_Coscinodiscophyceae;Guinardia;Guinardia_delicatula;	144	0	0	0	0	0	0	0	0	0	0	0	0	0	0	40	29	0	0	1	0	0	0	7	6	23	38	0	0	0	0	0	0
Ochrophyta;Bacillariophyta;Bacillariophyta_X;Radial_centric_basal_Coscinodiscophyceae;Guinardia;Guinardia_flaccida;	1	0	0	0	0	0	0	0	0	0	0	0	0	0	0	0	1	0	0	0	0	0	0	0	0	0	0	0	0	0	0	0	0
Ochrophyta;Bacillariophyta;Bacillariophyta_X;Radial_centric_basal_Coscinodiscophyceae;Guinardia;Guinardia_striata;	4	0	1	0	0	0	0	0	3	0	0	0	0	0	0	0	0	0	0	0	0	0	0	0	0	0	0	0	0	0	0	0	0
Ochrophyta;Bacillariophyta;Bacillariophyta_X;Radial_centric_basal_Coscinodiscophyceae;Guinardia_genus;Guinardia_genus_unclassified;	1	0	0	0	0	0	0	0	0	0	0	0	0	0	0	0	1	0	0	0	0	0	0	0	0	0	0	0	0	0	0	0	0
Ochrophyta;Bacillariophyta;Bacillariophyta_X;Radial_centric_basal_Coscinodiscophyceae;Hyalodiscus;Hyalodiscus_scoticus;	2	0	0	0	0	0	0	0	0	0	1	0	0	0	0	0	0	0	0	0	1	0	0	0	0	0	0	0	0	0	0	0	0
Ochrophyta;Bacillariophyta;Bacillariophyta_X;Radial_centric_basal_Coscinodiscophyceae;Hyalodiscus_genus;Hyalodiscus_genus_unclassified;	4	0	0	0	0	0	0	0	0	0	0	0	0	0	0	0	0	0	0	0	0	0	0	0	4	0	0	0	0	0	0	0	0
Ochrophyta;Bacillariophyta;Bacillariophyta_X;Radial_centric_basal_Coscinodiscophyceae;Leptocylindrus;Leptocylindrus_aporus;	31736	0	1	0	0	44	6	11065	19786	30	195	65	8	0	0	169	359	0	0	4	4	0	0	0	0	0	0	0	0	0	0	0	0
Ochrophyta;Bacillariophyta;Bacillariophyta_X;Radial_centric_basal_Coscinodiscophyceae;Leptocylindrus;Leptocylindrus_convexus;	16	0	0	0	0	0	0	0	0	0	0	10	6	0	0	0	0	0	0	0	0	0	0	0	0	0	0	0	0	0	0	0	0
Ochrophyta;Bacillariophyta;Bacillariophyta_X;Radial_centric_basal_Coscinodiscophyceae;Leptocylindrus;Leptocylindrus_danicus;	909	0	0	0	0	0	0	16	38	17	119	9	11	8	6	242	417	2	3	5	14	0	0	1	1	0	0	0	0	0	0	0	0
Ochrophyta;Bacillariophyta;Bacillariophyta_X;Radial_centric_basal_Coscinodiscophyceae;Leptocylindrus;Leptocylindrus_hargravesii;	171	0	0	0	0	0	0	28	116	3	13	0	0	0	0	0	11	0	0	0	0	0	0	0	0	0	0	0	0	0	0	0	0
Ochrophyta;Bacillariophyta;Bacillariophyta_X;Radial_centric_basal_Coscinodiscophyceae;Leptocylindrus_genus;Leptocylindrus_genus_unclassified;	55	0	1	0	0	0	0	3	30	0	0	0	1	0	0	1	12	0	1	0	2	4	0	0	0	0	0	0	0	0	0	0	0
Ochrophyta;Bacillariophyta;Bacillariophyta_X;Radial_centric_basal_Coscinodiscophyceae;Tenuicylindrus;Tenuicylindrus_belgicus;	389	0	0	0	0	0	0	5	39	0	1	0	0	0	0	51	101	0	0	2	1	155	34	0	0	0	0	0	0	0	0	0	0
Ochrophyta;Bacillariophyta;Bacillariophyta_X;Radial_centric_basal_Coscinodiscophyceae;Tenuicylindrus;Tenuicylindrus_genus_unclassified;	6	0	0	0	0	0	0	0	0	0	0	0	0	0	0	1	5	0	0	0	0	0	0	0	0	0	0	0	0	0	0	0	0
Ochrophyta;Bacillariophyta;Bacillariophyta_X;Radial_centric_basal_Coscinodiscophyceae;Melosira_genus;Melosira_genus_unclassified;	3	0	0	0	0	0	0	0	0	0	0	0	0	0	0	0	0	0	1	0	0	0	0	0	0	0	0	0	0	1	1	0	0
Ochrophyta;Bacillariophyta;Bacillariophyta_X;Radial_centric_basal_Coscinodiscophyceae;Paralia;Paralia_longispina;	2	0	0	0	0	0	0	0	0	0	0	0	0	0	0	0	0	0	0	2	0	0	0	0	0	0	0	0	0	0	0	0	0
Ochrophyta;Bacillariophyta;Bacillariophyta_X;Radial_centric_basal_Coscinodiscophyceae;Paralia;Paralia_sulcata;	111	0	0	0	0	0	0	0	0	0	0	0	0	0	0	0	1	9	2	0	2	0	0	4	11	0	4	14	64	0	0	0	0
Ochrophyta;Bacillariophyta;Bacillariophyta_X;Radial_centric_basal_Coscinodiscophyceae;Paralia_genus;Paralia_genus_unclassified;	20	0	0	0	3	0	0	0	0	0	15	0	0	0	0	0	0	2	0	0	0	0	0	0	0	0	0	0	0	0	0	0	0
Ochrophyta;Bacillariophyta;Bacillariophyta_X;Radial_centric_basal_Coscinodiscophyceae;Proboscia_genus;Proboscia_genus_unclassified;	155	0	1	0	0	0	0	4	40	0	0	3	4	0	0	10	45	0	0	0	1	6	41	0	0	0	0	0	0	0	0	0	0
Ochrophyta;Bacillariophyta;Bacillariophyta_X;Radial_centric_basal_Coscinodiscophyceae;Rhizosolenia;Rhizosolenia_delicatula;	99	0	2	0	0	0	0	23	15	0	0	6	4	0	0	7	6	0	0	0	0	6	7	0	0	0	0	0	0	19	4	0	0
Ochrophyta;Bacillariophyta;Bacillariophyta_X;Radial_centric_basal_Coscinodiscophyceae;Rhizosolenia;Rhizosolenia_formosa;	45	2	36	0	0	0	0	0	1	0	0	0	4	0	0	1	1	0	0	0	0	0	0	0	0	0	0	0	0	0	0	0	0
Ochrophyta;Bacillariophyta;Bacillariophyta_X;Radial_centric_basal_Coscinodiscophyceae;Rhizosolenia;Rhizosolenia_shrubsolei;	23	0	0	0	0	0	0	0	0	0	0	0	0	0	0	1	4	0	0	0	0	0	0	0	0	3	15	0	0	0	0	0	0
Ochrophyta;Bacillariophyta;Bacillariophyta_X;Radial_centric_basal_Coscinodiscophyceae;Rhizosolenia;Rhizosolenia_similoides;	44	0	0	0	0	0	0	1	1	0	0	0	0	0	0	24	14	0	0	0	1	0	0	0	0	0	3	0	0	0	0	0	0
Ochrophyta;Bacillariophyta;Bacillariophyta_X;Radial_centric_basal_Coscinodiscophyceae;Rhizosolenia_genus;Rhizosolenia_genus_unclassified;	200	0	3	0	0	0	0	103	93	0	0	0	0	0	0	0	1	0	0	0	0	0	0	0	0	0	0	0	0	0	0	0	0
Ochrophyta;Bacillariophyta;Bacillariophyta_X;Radial_centric_basal_Coscinodiscophyceae;Stephanopyxis_genus;Stephanopyxis_genus_unclassified;	41	0	0	0	0	0	0	0	0	2	30	0	0	5	4	0	0	0	0	0	0	0	0	0	0	0	0	0	0	0	0	0	0
Ochrophyta;Bacillariophyta;Bacillariophyta_X;Raphid_pennate;Achnanthes;Achnanthes_sp;	3	0	0	0	0	0	0	0	0	0	0	0	0	0	0	0	1	0	0	0	0	0	0	0	0	0	0	0	0	2	0	0	0
Ochrophyta;Bacillariophyta;Bacillariophyta_X;Raphid_pennate;Achnanthes_genus;Achnanthes_genus_unclassified;	5	0	0	0	3	0	0	0	0	0	0	0	0	0	0	0	0	0	0	0	0	0	0	0	0	0	2	0	0	0	0	0	0
Ochrophyta;Bacillariophyta;Bacillariophyta_X;Raphid_pennate;Achnanthidium_genus;Achnanthidium_genus_unclassified;	3	0	0	0	3	0	0	0	0	0	0	0	0	0	0	0	0	0	0	0	0	0	0	0	0	0	0	0	0	0	0	0	0
Ochrophyta;Bacillariophyta;Bacillariophyta_X;Raphid_pennate;Amphiprora;Amphiprora_alata;	20	0	0	0	4	0	0	0	0	0	8	0	0	2	4	0	0	0	0	1	0	0	0	0	0	0	0	1	0	0	0	0	0
Ochrophyta;Bacillariophyta;Bacillariophyta_X;Raphid_pennate;Amphiprora;Amphiprora_paludosa;	32	2	15	0	4	0	0	0	0	0	1	0	0	3	1	0	3	0	0	1	1	0	0	0	1	0	0	0	0	0	0	0	0
Ochrophyta;Bacillariophyta;Bacillariophyta_X;Raphid_pennate;Amphiprora_genus;Amphiprora_genus_unclassified;	91	0	3	0	12	0	0	0	0	4	50	0	0	6	10	0	0	0	0	1	1	0	0	0	0	0	1	2	1	0	0	0	0
Ochrophyta;Bacillariophyta;Bacillariophyta_X;Raphid_pennate;Amphora;Amphora_beaufortiana;	1	0	0	0	1	0	0	0	0	0	0	0	0	0	0	0	0	0	0	0	0	0	0	0	0	0	0	0	0	0	0	0	0
Ochrophyta;Bacillariophyta;Bacillariophyta_X;Raphid_pennate;Amphora;Amphora_coffeaeformis;	168	1	2	5	150	0	0	0	0	0	8	0	0	0	0	0	0	0	0	0	1	0	0	0	0	0	0	0	1	0	0	0	0
Ochrophyta;Bacillariophyta;Bacillariophyta_X;Raphid_pennate;Amphora;Amphora_montana;	3	0	0	0	3	0	0	0	0	0	0	0	0	0	0	0	0	0	0	0	0	0	0	0	0	0	0	0	0	0	0	0	0
Ochrophyta;Bacillariophyta;Bacillariophyta_X;Raphid_pennate;Amphora;Amphora_pediculus;	5	0	0	0	4	0	0	0	0	0	1	0	0	0	0	0	0	0	0	0	0	0	0	0	0	0	0	0	0	0	0	0	0
Ochrophyta;Bacillariophyta;Bacillariophyta_X;Raphid_pennate;Amphora;Amphora_proteus;	1	0	0	0	0	0	0	0	0	0	1	0	0	0	0	0	0	0	0	0	0	0	0	0	0	0	0	0	0	0	0	0	0
Ochrophyta;Bacillariophyta;Bacillariophyta_X;Raphid_pennate;Amphora;Amphora_sp;	80	0	4	3	25	0	0	0	4	0	8	2	2	0	4	0	4	2	5	3	8	0	1	0	4	1	0	0	0	0	0	0	0
Ochrophyta;Bacillariophyta;Bacillariophyta_X;Raphid_pennate;Amphora;Amphora_sublaevis;	9	0	0	2	7	0	0	0	0	0	0	0	0	0	0	0	0	0	0	0	0	0	0	0	0	0	0	0	0	0	0	0	0
Ochrophyta;Bacillariophyta;Bacillariophyta_X;Raphid_pennate;Amphora_genus;Amphora_genus_unclassified;	332	0	1	4	199	0	0	0	0	4	56	0	0	1	10	0	3	2	10	5	20	0	0	7	7	0	0	0	3	0	0	0	0
Ochrophyta;Bacillariophyta;Bacillariophyta_X;Raphid_pennate;Bacillaria;Bacillaria_paxillifer;	16	0	2	0	8	0	0	0	0	0	0	0	0	0	0	0	0	2	0	0	0	0	0	1	0	0	0	1	2	0	0	0	0
Ochrophyta;Bacillariophyta;Bacillariophyta_X;Raphid_pennate;Bacillaria_genus;Bacillaria_genus_unclassified;	523	0	0	0	51	0	0	39	141	45	185	0	0	9	7	0	44	1	0	0	0	0	0	0	0	0	0	1	0	0	0	0	0
Ochrophyta;Bacillariophyta;Bacillariophyta_X;Raphid_pennate;Bacillariophyta;Bacillariophyta_sp;	24	0	0	4	20	0	0	0	0	0	0	0	0	0	0	0	0	0	0	0	0	0	0	0	0	0	0	0	0	0	0	0	0
Ochrophyta;Bacillariophyta;Bacillariophyta_X;Raphid_pennate;Bacillariophyta_genus;Bacillariophyta_genus_unclassified;	150	0	1	5	118	0	0	0	0	0	11	0	0	0	0	0	1	0	0	1	0	0	5	0	0	1	2	1	4	0	0	0	0
Ochrophyta;Bacillariophyta;Bacillariophyta_X;Raphid_pennate;Berkeleya;Berkeleya_hyalina;	1	0	0	0	0	0	0	0	0	0	0	0	0	0	0	0	1	0	0	0	0	0	0	0	0	0	0	0	0	0	0	0	0
Ochrophyta;Bacillariophyta;Bacillariophyta_X;Raphid_pennate;Berkeleya;Berkeleya_rutilans;	18	0	0	0	10	0	0	0	0	0	3	0	0	0	0	0	3	0	0	0	1	0	0	0	1	0	0	0	0	0	0	0	0
Ochrophyta;Bacillariophyta;Bacillariophyta_X;Raphid_pennate;Berkeleya_genus;Berkeleya_genus_unclassified;	4	0	0	0	4	0	0	0	0	0	0	0	0	0	0	0	0	0	0	0	0	0	0	0	0	0	0	0	0	0	0	0	0
Ochrophyta;Bacillariophyta;Bacillariophyta_X;Raphid_pennate;Caloneis_genus;Caloneis_genus_unclassified;	1	0	1	0	0	0	0	0	0	0	0	0	0	0	0	0	0	0	0	0	0	0	0	0	0	0	0	0	0	0	0	0	0
Ochrophyta;Bacillariophyta;Bacillariophyta_X;Raphid_pennate;Campylodiscus_genus;Campylodiscus_genus_unclassified;	2	0	0	0	2	0	0	0	0	0	0	0	0	0	0	0	0	0	0	0	0	0	0	0	0	0	0	0	0	0	0	0	0
Ochrophyta;Bacillariophyta;Bacillariophyta_X;Raphid_pennate;Cocconeis;Cocconeis_sp;	2	0	2	0	0	0	0	0	0	0	0	0	0	0	0	0	0	0	0	0	0	0	0	0	0	0	0	0	0	0	0	0	0
Ochrophyta;Bacillariophyta;Bacillariophyta_X;Raphid_pennate;Cocconeis;Cocconeis_stauroneiformis;	4	0	0	0	0	0	0	0	0	0	0	0	0	0	0	0	1	0	0	0	0	1	1	0	0	0	0	0	1	0	0	0	0
Ochrophyta;Bacillariophyta;Bacillariophyta_X;Raphid_pennate;Cocconeis_genus;Cocconeis_genus_unclassified;	38	0	0	0	11	0	0	0	0	0	5	0	0	0	0	0	0	0	0	0	0	0	0	0	0	0	0	0	22	0	0	0	0
Ochrophyta;Bacillariophyta;Bacillariophyta_X;Raphid_pennate;Craticula_genus;Craticula_genus_unclassified;	2	0	0	0	2	0	0	0	0	0	0	0	0	0	0	0	0	0	0	0	0	0	0	0	0	0	0	0	0	0	0	0	0
Ochrophyta;Bacillariophyta;Bacillariophyta_X;Raphid_pennate;Cylindrotheca;Cylindrotheca_closterium;	3803	4	73	2	85	0	0	5	4	1458	4	0	0	14	35	389	1349	6	6	30	152	34	70	0	0	12	67	0	0	0	4	0	0
Ochrophyta;Bacillariophyta;Bacillariophyta_X;Raphid_pennate;Cylindrotheca_genus;Cylindrotheca_genus_unclassified;	187	0	11	0	17	0	0	0	0	14	0	0	0	0	0	1	40	0	0	0	3	0	3	0	0	21	72	0	5	0	0	0	0
Ochrophyta;Bacillariophyta;Bacillariophyta_X;Raphid_pennate;Cymbella;Cymbella_capitata;	46	1	8	0	1	0	0	0	0	1	12	0	0	0	1	1	8	0	0	3	0	0	1	0	0	0	0	0	0	1	8	0	0
Ochrophyta;Bacillariophyta;Bacillariophyta_X;Raphid_pennate;Cymbella;Cymbella_salina;	4	0	0	0	4	0	0	0	0	0	0	0	0	0	0	0	0	0	0	0	0	0	0	0	0	0	0	0	0	0	0	0	0
Ochrophyta;Bacillariophyta;Bacillariophyta_X;Raphid_pennate;Cymbella;Cymbella_similis;	431	1	13	0	14	0	0	0	3	11	331	0	2	13	40	0	2	0	0	0	0	0	0	1	0	0	0	0	0	0	0	0	0
Ochrophyta;Bacillariophyta;Bacillariophyta_X;Raphid_pennate;Cymbella;Cymbella_sp;	103	0	0	10	71	0	0	0	0	0	21	0	0	0	0	0	0	0	0	1	0	0	0	0	0	0	0	0	0	0	0	0	0
Ochrophyta;Bacillariophyta;Bacillariophyta_X;Raphid_pennate;Cymbella_genus;Cymbella_genus_unclassified;	577	2	26	2	184	0	2	4	60	13	111	0	0	4	24	0	7	1	2	3	8	1	8	0	6	34	52	1	21	0	1	0	0
Ochrophyta;Bacillariophyta;Bacillariophyta_X;Raphid_pennate;Diadesmis_genus;Diadesmis_genus_unclassified;	49	0	1	2	26	0	3	0	0	0	7	0	0	0	3	0	0	0	0	1	1	0	0	0	0	0	0	0	5	0	0	0	0
Ochrophyta;Bacillariophyta;Bacillariophyta_X;Raphid_pennate;Dickieia_genus;Dickieia_genus_unclassified;	3	0	0	0	1	0	0	0	0	0	2	0	0	0	0	0	0	0	0	0	0	0	0	0	0	0	0	0	0	0	0	0	0
Ochrophyta;Bacillariophyta;Bacillariophyta_X;Raphid_pennate;Entomoneis;Entomoneis_alata;	1	0	0	0	0	0	0	0	0	0	1	0	0	0	0	0	0	0	0	0	0	0	0	0	0	0	0	0	0	0	0	0	0
Ochrophyta;Bacillariophyta;Bacillariophyta_X;Raphid_pennate;Entomoneis;Entomoneis_sp;	1	0	0	0	1	0	0	0	0	0	0	0	0	0	0	0	0	0	0	0	0	0	0	0	0	0	0	0	0	0	0	0	0
Ochrophyta;Bacillariophyta;Bacillariophyta_X;Raphid_pennate;Entomoneis_genus;Entomoneis_genus_unclassified;	13	0	0	0	4	0	0	0	0	1	1	0	0	0	1	0	2	0	1	0	2	0	0	1	0	0	0	0	0	0	0	0	0
Ochrophyta;Bacillariophyta;Bacillariophyta_X;Raphid_pennate;Eunotia_genus;Eunotia_genus_unclassified;	20	0	0	0	15	0	0	0	0	0	3	0	0	0	0	0	0	0	0	0	0	0	0	0	0	0	0	1	1	0	0	0	0
Ochrophyta;Bacillariophyta;Bacillariophyta_X;Raphid_pennate;Fallacia;Fallacia_forcipata;	5	0	0	0	5	0	0	0	0	0	0	0	0	0	0	0	0	0	0	0	0	0	0	0	0	0	0	0	0	0	0	0	0
Ochrophyta;Bacillariophyta;Bacillariophyta_X;Raphid_pennate;Fallacia;Fallacia_monoculata;	3	0	2	0	0	0	0	0	0	0	1	0	0	0	0	0	0	0	0	0	0	0	0	0	0	0	0	0	0	0	0	0	0
Ochrophyta;Bacillariophyta;Bacillariophyta_X;Raphid_pennate;Fallacia_genus;Fallacia_genus_unclassified;	106	0	0	2	81	0	0	0	0	1	15	0	0	3	0	0	0	0	2	0	1	0	0	0	0	0	0	1	0	0	0	0	0
Ochrophyta;Bacillariophyta;Bacillariophyta_X;Raphid_pennate;Fistulifera;Fistulifera_pelliculosa;	2	0	2	0	0	0	0	0	0	0	0	0	0	0	0	0	0	0	0	0	0	0	0	0	0	0	0	0	0	0	0	0	0
Ochrophyta;Bacillariophyta;Bacillariophyta_X;Raphid_pennate;Fistulifera_genus;Fistulifera_genus_unclassified;	5	1	1	0	2	0	0	0	0	1	0	0	0	0	0	0	0	0	0	0	0	0	0	0	0	0	0	0	0	0	0	0	0
Ochrophyta;Bacillariophyta;Bacillariophyta_X;Raphid_pennate;Fragilariopsis;Fragilariopsis_kerguelensis;	79	0	0	0	0	10	13	1	53	0	0	0	2	0	0	0	0	0	0	0	0	0	0	0	0	0	0	0	0	0	0	0	0
Ochrophyta;Bacillariophyta;Bacillariophyta_X;Raphid_pennate;Fragilariopsis_genus;Fragilariopsis_genus_unclassified;	3	0	0	0	0	0	2	0	1	0	0	0	0	0	0	0	0	0	0	0	0	0	0	0	0	0	0	0	0	0	0	0	0
Ochrophyta;Bacillariophyta;Bacillariophyta_X;Raphid_pennate;Frustulia_genus;Frustulia_genus_unclassified;	11	0	0	0	4	0	0	0	0	1	5	0	0	1	0	0	0	0	0	0	0	0	0	0	0	0	0	0	0	0	0	0	0
Ochrophyta;Bacillariophyta;Bacillariophyta_X;Raphid_pennate;Gyrosigma;Gyrosigma_acuminatum;	1	0	0	0	0	0	0	0	0	0	0	0	0	0	0	0	0	0	0	1	0	0	0	0	0	0	0	0	0	0	0	0	0
Ochrophyta;Bacillariophyta;Bacillariophyta_X;Raphid_pennate;Gyrosigma_genus;Gyrosigma_genus_unclassified;	266	4	42	0	16	0	0	0	4	0	53	0	0	0	2	0	7	0	7	15	98	0	3	2	3	1	7	0	2	0	0	0	0
Ochrophyta;Bacillariophyta;Bacillariophyta_X;Raphid_pennate;Halamphora_genus;Halamphora_genus_unclassified;	1	0	0	0	1	0	0	0	0	0	0	0	0	0	0	0	0	0	0	0	0	0	0	0	0	0	0	0	0	0	0	0	0
Ochrophyta;Bacillariophyta;Bacillariophyta_X;Raphid_pennate;Hantzschia_genus;Hantzschia_genus_unclassified;	3	0	1	0	0	0	0	0	0	0	2	0	0	0	0	0	0	0	0	0	0	0	0	0	0	0	0	0	0	0	0	0	0
Ochrophyta;Bacillariophyta;Bacillariophyta_X;Raphid_pennate;Haslea;Haslea_crucigera;	2	0	0	0	0	0	0	0	0	0	0	0	0	0	0	0	0	0	0	0	2	0	0	0	0	0	0	0	0	0	0	0	0
Ochrophyta;Bacillariophyta;Bacillariophyta_X;Raphid_pennate;Haslea_genus;Haslea_genus_unclassified;	23	2	9	0	7	0	0	0	2	0	3	0	0	0	0	0	0	0	0	0	0	0	0	0	0	0	0	0	0	0	0	0	0
Ochrophyta;Bacillariophyta;Bacillariophyta_X;Raphid_pennate;Lemnicola_genus;Lemnicola_genus_unclassified;	9	0	0	0	8	0	0	0	0	0	1	0	0	0	0	0	0	0	0	0	0	0	0	0	0	0	0	0	0	0	0	0	0
Ochrophyta;Bacillariophyta;Bacillariophyta_X;Raphid_pennate;Mastogloia_genus;Mastogloia_genus_unclassified;	2	0	0	0	2	0	0	0	0	0	0	0	0	0	0	0	0	0	0	0	0	0	0	0	0	0	0	0	0	0	0	0	0
Ochrophyta;Bacillariophyta;Bacillariophyta_X;Raphid_pennate;Mayamaea;Mayamaea_atomus_var_atomus;	1	0	1	0	0	0	0	0	0	0	0	0	0	0	0	0	0	0	0	0	0	0	0	0	0	0	0	0	0	0	0	0	0
Ochrophyta;Bacillariophyta;Bacillariophyta_X;Raphid_pennate;Mayamaea_genus;Mayamaea_genus_unclassified;	3	0	0	0	0	0	0	0	0	0	2	0	0	0	1	0	0	0	0	0	0	0	0	0	0	0	0	0	0	0	0	0	0
Ochrophyta;Bacillariophyta;Bacillariophyta_X;Raphid_pennate;Navicula;Navicula_capitatoradiata;	10	0	0	0	6	0	0	0	0	0	1	0	0	0	0	0	0	0	0	1	0	0	0	0	1	0	1	0	0	0	0	0	0
Ochrophyta;Bacillariophyta;Bacillariophyta_X;Raphid_pennate;Navicula;Navicula_cryptocephala;	34	1	4	1	5	0	0	0	0	0	3	0	0	0	0	0	0	0	0	2	0	0	0	0	0	0	12	2	4	0	0	0	0
Ochrophyta;Bacillariophyta;Bacillariophyta_X;Raphid_pennate;Navicula;Navicula_cryptotenella;	4	0	0	0	3	0	0	0	0	0	0	0	0	0	0	0	0	0	0	0	0	0	0	0	0	0	0	0	1	0	0	0	0
Ochrophyta;Bacillariophyta;Bacillariophyta_X;Raphid_pennate;Navicula;Navicula_gregaria;	11	0	0	0	3	0	0	0	0	0	1	0	0	0	0	0	0	0	0	0	7	0	0	0	0	0	0	0	0	0	0	0	0
Ochrophyta;Bacillariophyta;Bacillariophyta_X;Raphid_pennate;Navicula;Navicula_sp;	372	6	9	15	91	1	0	0	4	4	29	0	0	0	0	2	5	1	4	1	6	1	2	0	3	47	65	26	50	0	0	0	0
Ochrophyta;Bacillariophyta;Bacillariophyta_X;Raphid_pennate;Navicula;Navicula_sp_strain2;	163	1	2	4	13	0	0	0	0	5	107	0	0	4	3	0	1	0	2	0	0	0	0	0	0	0	9	0	12	0	0	0	0
Ochrophyta;Bacillariophyta;Bacillariophyta_X;Raphid_pennate;Navicula;Navicula_sp_strain3;	185	2	2	2	8	0	0	0	0	1	5	0	0	1	0	1	6	14	17	10	5	0	0	21	48	5	18	9	10	0	0	0	0
Ochrophyta;Bacillariophyta;Bacillariophyta_X;Raphid_pennate;Navicula_genus;Navicula_genus_unclassified;	124	0	1	3	56	0	0	0	0	1	36	0	0	0	6	1	1	0	0	0	4	1	3	0	2	3	4	2	0	0	0	0	0
Ochrophyta;Bacillariophyta;Bacillariophyta_X;Raphid_pennate;Nitzschia;Nitzschia_amphibia;	1	0	0	0	0	0	0	0	1	0	0	0	0	0	0	0	0	0	0	0	0	0	0	0	0	0	0	0	0	0	0	0	0
Ochrophyta;Bacillariophyta;Bacillariophyta_X;Raphid_pennate;Nitzschia;Nitzschia_microcephala;	18	0	0	0	1	0	0	0	0	0	10	0	0	0	1	0	0	0	1	2	3	0	0	0	0	0	0	0	0	0	0	0	0
Ochrophyta;Bacillariophyta;Bacillariophyta_X;Raphid_pennate;Nitzschia;Nitzschia_sigma;	15	0	0	0	1	0	0	0	0	0	2	0	0	0	0	0	9	0	0	0	3	0	0	0	0	0	0	0	0	0	0	0	0
Ochrophyta;Bacillariophyta;Bacillariophyta_X;Raphid_pennate;Nitzschia;Nitzschia_sp;	293	0	11	2	45	0	0	6	47	0	1	0	0	0	0	0	3	0	0	1	1	0	0	2	3	3	38	5	125	0	0	0	0
Ochrophyta;Bacillariophyta;Bacillariophyta_X;Raphid_pennate;Nitzschia;Nitzschia_sp_strain11;	17	0	0	1	11	0	0	0	0	0	0	0	0	0	0	0	0	0	0	0	0	0	0	0	0	2	3	0	0	0	0	0	0
Ochrophyta;Bacillariophyta;Bacillariophyta_X;Raphid_pennate;Nitzschia_genus;Nitzschia_genus_unclassified;	463	0	2	1	242	0	0	0	4	12	73	0	0	2	7	4	34	0	4	6	10	0	2	0	5	0	5	7	43	0	0	0	0
Ochrophyta;Bacillariophyta;Bacillariophyta_X;Raphid_pennate;Pauliella;Pauliella_sp;	2	0	0	0	2	0	0	0	0	0	0	0	0	0	0	0	0	0	0	0	0	0	0	0	0	0	0	0	0	0	0	0	0
Ochrophyta;Bacillariophyta;Bacillariophyta_X;Raphid_pennate;Pauliella_genus;Pauliella_genus_unclassified;	39	0	0	5	31	0	0	0	0	1	1	0	0	0	0	0	0	0	0	0	0	0	0	0	0	0	1	0	0	0	0	0	0
Ochrophyta;Bacillariophyta;Bacillariophyta_X;Raphid_pennate;Phaeodactylum_genus;Phaeodactylum_genus_unclassified;	1	0	0	0	0	0	0	0	0	0	0	0	1	0	0	0	0	0	0	0	0	0	0	0	0	0	0	0	0	0	0	0	0
Ochrophyta;Bacillariophyta;Bacillariophyta_X;Raphid_pennate;Pinnularia;Pinnularia_sp;	1	0	1	0	0	0	0	0	0	0	0	0	0	0	0	0	0	0	0	0	0	0	0	0	0	0	0	0	0	0	0	0	0
Ochrophyta;Bacillariophyta;Bacillariophyta_X;Raphid_pennate;Pinnularia_genus;Pinnularia_genus_unclassified;	7	0	0	0	5	0	0	0	0	0	0	0	0	0	1	0	0	0	0	0	1	0	0	0	0	0	0	0	0	0	0	0	0
Ochrophyta;Bacillariophyta;Bacillariophyta_X;Raphid_pennate;Planothidium_genus;Planothidium_genus_unclassified;	1	0	1	0	0	0	0	0	0	0	0	0	0	0	0	0	0	0	0	0	0	0	0	0	0	0	0	0	0	0	0	0	0
Ochrophyta;Bacillariophyta;Bacillariophyta_X;Raphid_pennate;Pleurosigma;Pleurosigma_intermedium;	20	0	0	0	0	0	0	0	0	0	0	0	0	0	0	0	0	1	2	1	7	0	1	1	7	0	0	0	0	0	0	0	0
Ochrophyta;Bacillariophyta;Bacillariophyta_X;Raphid_pennate;Pleurosigma;Pleurosigma_sp;	11	0	0	0	0	0	0	0	0	0	0	0	0	0	0	1	1	2	1	0	0	0	0	1	0	3	0	0	2	0	0	0	0
Ochrophyta;Bacillariophyta;Bacillariophyta_X;Raphid_pennate;Pleurosigma_genus;Pleurosigma_genus_unclassified;	127	1	6	0	17	0	0	0	0	3	52	0	0	0	2	0	0	7	8	1	20	0	0	1	2	1	3	0	3	0	0	0	0
Ochrophyta;Bacillariophyta;Bacillariophyta_X;Raphid_pennate;Prestauroneis;Prestauroneis_integra;	22	0	0	0	19	0	0	0	0	0	0	0	0	0	0	0	0	0	0	0	0	0	0	0	0	0	0	0	3	0	0	0	0
Ochrophyta;Bacillariophyta;Bacillariophyta_X;Raphid_pennate;Prestauroneis_genus;Prestauroneis_genus_unclassified;	303	0	0	7	248	0	1	0	0	1	34	0	0	0	5	0	1	1	1	0	0	0	0	0	0	0	0	0	4	0	0	0	0
Ochrophyta;Bacillariophyta;Bacillariophyta_X;Raphid_pennate;Psammodictyon;Psammodictyon_sp;	276	0	1	3	12	0	0	0	1	12	11	0	0	0	1	0	0	0	2	0	0	0	0	1	16	7	19	48	142	0	0	0	0
Ochrophyta;Bacillariophyta;Bacillariophyta_X;Raphid_pennate;Psammodictyon_genus;Psammodictyon_genus_unclassified;	2	0	0	0	0	0	0	0	0	0	2	0	0	0	0	0	0	0	0	0	0	0	0	0	0	0	0	0	0	0	0	0	0
Ochrophyta;Bacillariophyta;Bacillariophyta_X;Raphid_pennate;Pseudo_nitzschia;Pseudo_nitzschia_delicatissima;	633	0	0	0	0	0	0	0	0	0	0	0	2	0	0	97	267	0	0	0	0	125	142	0	0	0	0	0	0	0	0	0	0
Ochrophyta;Bacillariophyta;Bacillariophyta_X;Raphid_pennate;Pseudo_nitzschia;Pseudo_nitzschia_cf_delicatissima (deli4);	1090	0	0	0	0	0	0	177	820	1	2	0	0	0	0	0	90	0	0	0	0	0	0	0	0	0	0	0	0	0	0	0	0
Ochrophyta;Bacillariophyta;Bacillariophyta_X;Raphid_pennate;Pseudo_nitzschia;Pseudo_nitzschia_galaxiae;	30	0	1	0	0	0	0	7	19	0	0	1	2	0	0	0	0	0	0	0	0	0	0	0	0	0	0	0	0	0	0	0	0
Ochrophyta;Bacillariophyta;Bacillariophyta_X;Raphid_pennate;Pseudo_nitzschia;Pseudo_nitzschia_heimii;	50	0	3	0	0	0	0	0	0	0	0	0	0	0	0	20	27	0	0	0	0	0	0	0	0	0	0	0	0	0	0	0	0
Ochrophyta;Bacillariophyta;Bacillariophyta_X;Raphid_pennate;Pseudo_nitzschia;Pseudo_nitzschia_mannii;	82	0	0	0	0	0	0	5	58	0	0	0	0	0	0	0	19	0	0	0	0	0	0	0	0	0	0	0	0	0	0	0	0
Ochrophyta;Bacillariophyta;Bacillariophyta_X;Raphid_pennate;Pseudo_nitzschia;Pseudo_nitzschia_multiseries4;	714	0	0	0	0	1	5	113	499	0	0	0	2	0	0	4	89	0	0	0	0	0	0	0	0	1	0	0	0	0	0	0	0
Ochrophyta;Bacillariophyta;Bacillariophyta_X;Raphid_pennate;Pseudo_nitzschia;Pseudo_nitzschia_pseudodelicatissima;	3	0	0	0	0	0	0	0	3	0	0	0	0	0	0	0	0	0	0	0	0	0	0	0	0	0	0	0	0	0	0	0	0
Ochrophyta;Bacillariophyta;Bacillariophyta_X;Raphid_pennate;Pseudo_nitzschia;Pseudo_nitzschia_pungens;	43	0	0	0	0	0	0	0	0	0	0	0	0	0	0	16	27	0	0	0	0	0	0	0	0	0	0	0	0	0	0	0	0
Ochrophyta;Bacillariophyta;Bacillariophyta_X;Raphid_pennate;Pseudo_nitzschia;Pseudo_nitzschia_sp;	2530	0	0	0	0	0	0	101	547	0	0	0	0	0	0	102	471	7	2	1	7	0	0	0	0	0	0	0	0	839	433	0	20
Ochrophyta;Bacillariophyta;Bacillariophyta_X;Raphid_pennate;Pseudo_nitzschia;Pseudo_nitzschia_turgidula;	198	17	106	0	1	6	3	5	35	0	0	12	11	1	0	0	1	0	0	0	0	0	0	0	0	0	0	0	0	0	0	0	0
Ochrophyta;Bacillariophyta;Bacillariophyta_X;Raphid_pennate;Pseudo_nitzschia_genus;Pseudo_nitzschia_genus_unclassified;	34	0	7	0	0	0	0	1	15	0	0	0	0	0	0	1	7	0	0	0	1	0	0	0	0	0	1	0	0	0	1	0	0
Ochrophyta;Bacillariophyta;Bacillariophyta_X;Raphid_pennate;Pseudogomphonema;Pseudogomphonema_sp;	2	0	0	0	0	0	0	0	0	0	0	0	0	0	0	0	0	0	0	0	0	0	0	0	0	0	0	0	2	0	0	0	0
Ochrophyta;Bacillariophyta;Bacillariophyta_X;Raphid_pennate;Reimeria_genus;Reimeria_genus_unclassified;	2	0	0	0	2	0	0	0	0	0	0	0	0	0	0	0	0	0	0	0	0	0	0	0	0	0	0	0	0	0	0	0	0
Ochrophyta;Bacillariophyta;Bacillariophyta_X;Raphid_pennate;Rhopalodia_genus;Rhopalodia_genus_unclassified;	12	0	0	3	9	0	0	0	0	0	0	0	0	0	0	0	0	0	0	0	0	0	0	0	0	0	0	0	0	0	0	0	0
Ochrophyta;Bacillariophyta;Bacillariophyta_X;Raphid_pennate;Rossia;Rossia_sp;	2	0	0	0	0	0	0	0	0	0	2	0	0	0	0	0	0	0	0	0	0	0	0	0	0	0	0	0	0	0	0	0	0
Ochrophyta;Bacillariophyta;Bacillariophyta_X;Raphid_pennate;Sellaphora_genus;Sellaphora_genus_unclassified;	11	0	0	0	7	0	0	0	0	0	0	0	0	0	0	0	0	0	0	1	3	0	0	0	0	0	0	0	0	0	0	0	0
Ochrophyta;Bacillariophyta;Bacillariophyta_X;Raphid_pennate;Seminavis;Seminavis_robusta;	22	0	0	2	13	0	0	0	0	0	3	0	0	0	0	0	2	0	0	1	0	1	0	0	0	0	0	0	0	0	0	0	0
Ochrophyta;Bacillariophyta;Bacillariophyta_X;Raphid_pennate;Seminavis_genus;Seminavis_genus_unclassified;	16	0	0	0	11	0	0	0	0	0	5	0	0	0	0	0	0	0	0	0	0	0	0	0	0	0	0	0	0	0	0	0	0
Ochrophyta;Bacillariophyta;Bacillariophyta_X;Raphid_pennate;Stauroneis;Stauroneis_acuta;	1	0	1	0	0	0	0	0	0	0	0	0	0	0	0	0	0	0	0	0	0	0	0	0	0	0	0	0	0	0	0	0	0
Ochrophyta;Bacillariophyta;Bacillariophyta_X;Raphid_pennate;Surirella;Surirella_sp_strain4;	39	0	0	0	2	0	0	0	1	0	0	0	0	3	0	13	14	1	0	2	1	0	2	0	0	0	0	0	0	0	0	0	0
Ochrophyta;Bacillariophyta;Bacillariophyta_X;Raphid_pennate;Surirella_genus;Surirella_genus_unclassified;	6	0	0	0	1	0	0	0	0	1	2	0	0	0	0	0	2	0	0	0	0	0	0	0	0	0	0	0	0	0	0	0	0
Ochrophyta;Bacillariophyta;Bacillariophyta_X;Raphid_pennate;Tryblionella_genus;Tryblionella_genus_unclassified;	1	0	0	0	0	0	0	0	0	0	0	0	0	0	0	0	0	0	0	0	0	0	0	0	1	0	0	0	0	0	0	0	0
Ochrophyta;Bacillariophyta;Bacillariophyta_X;Raphid_pennate;Undatella;Undatella_sp;	3	0	0	0	3	0	0	0	0	0	0	0	0	0	0	0	0	0	0	0	0	0	0	0	0	0	0	0	0	0	0	0	0
Ochrophyta;Bacillariophyta;Bacillariophyta_X;Raphid_pennate;Undatella_genus;Undatella_genus_unclassified;	5	0	0	0	5	0	0	0	0	0	0	0	0	0	0	0	0	0	0	0	0	0	0	0	0	0	0	0	0	0	0	0	0
Ochrophyta;Ochrophyta_X;Ochrophyta_XX;Ochrophyta_XXX;Pseudosolenia_genus;Pseudosolenia_genus_unclassified;	1	0	0	0	0	0	0	0	0	0	0	0	0	0	0	0	0	0	0	0	0	0	0	0	0	0	0	0	0	0	1	0	0
1 not distinguishable from Minutocellus polymorphus
2 not distinguishable from Skeletonema grethae
3 not distinguishable from Skeletonema pseudocostatum
4 not distinguishable from Pseudo-nitzschia australis
